# Supplementary material for: The iron phosphate CaFe3(PO4)3O
Source: Acta Crystallogr Sect E Struct Rep Online. 2009 Jul 22;65(Pt 8):i66. doi: 10.1107/S160053680902827X (PMC2977148; doi:10.1107/S160053680902827X)
Supplement: Supplementary file 1 [file e-65-00i66-sup1.cif]

##############################################################################
###                                                                        ###
###        Electronic paper (Acta Crystallographica Section E)             ###
###                                                                        ###
##############################################################################
#                                                                            #
# This CIF contains the data in a paper accepted for publication in Acta     #
# Crystallographica Section E. It conforms to the requirements of Notes      #
# for Authors for Section E, and has been peer reviewed under the auspices   #
# of the IUCr Commission on Journals.                                        #
#                                                                            #
# Full details of the Crystallographic Information File format               #
# are given in the paper "The Crystallographic Information File (CIF):       #
# a New Standard Archive File for Crystallography" by S. R. Hall, F. H.      #
# Allen and I. D. Brown [Acta Cryst. (1991), A47, 655-685].                  #
#                                                                            #
# The current version of the core CIF dictionary is obtainable from          #
# ftp://ftp.iucr.org/pub/cif_core.dic. The current version number is 2.4.    #
#                                                                            #
# Software is freely available for graphical display of the structure(s) in  #
# this CIF.  For information consult the CIF home page http://www.iucr.org/  #
# cif/home.html                                                              #
#                                                                            #
# This file may be used for bona fide research purposes within the           #
# scientific community so long as proper attribution is given to the journal # 
# article from which it was obtained.                                        #
#                                                                            #
##############################################################################
                                             
data_I
_audit_creation_method     SHELXL-97
_chemical_name_systematic
;
calcium triiron(III) tris(phosphate) oxide
;
_chemical_formula_moiety     'Fe3 O13 P3, Ca'
_chemical_formula_sum     'Ca1 Fe3 O13 P3'
_chemical_formula_iupac     'Ca Fe3 (P O4)3 O'
_chemical_formula_weight     508.54
_symmetry_cell_setting     monoclinic
_symmetry_space_group_name_H-M     'P 21/m'
_symmetry_space_group_name_Hall     '-P 2yb'
loop_
    _symmetry_equiv_pos_as_xyz
    'x, y, z'
    '-x, y+1/2, -z'
    '-x, -y, -z'
    'x, -y-1/2, z'
_cell_length_a     7.521(2)
_cell_length_b     6.330(2)
_cell_length_c     10.160(2)
_cell_angle_alpha     90.00
_cell_angle_beta     100.03(2)
_cell_angle_gamma     90.00
_cell_volume     476.3(2)
_cell_formula_units_Z     2
_cell_measurement_reflns_used     25
_cell_measurement_theta_min     8.91
_cell_measurement_theta_max     12.45
_cell_measurement_temperature     293(2)
_exptl_crystal_description     prism
_exptl_crystal_colour     brown
_exptl_crystal_size_max     0.36
_exptl_crystal_size_mid     0.22
_exptl_crystal_size_min     0.22
_exptl_crystal_density_diffrn     3.546
_exptl_crystal_density_meas     ?
_exptl_crystal_density_method     'not measured'
_exptl_crystal_F_000     494
_exptl_absorpt_coefficient_mu     5.632
_exptl_absorpt_correction_type     psi-scan
_exptl_absorpt_process_details     '(North <i>et al.</i>,  1968)'
_exptl_absorpt_correction_T_min     0.193
_exptl_absorpt_correction_T_max     0.293
_exptl_special_details
;
;
_diffrn_ambient_temperature     293(2)
_diffrn_radiation_type     MoK\a
_diffrn_radiation_wavelength     0.71073
_diffrn_radiation_source     'fine-focus sealed tube'
_diffrn_radiation_monochromator     graphite
_diffrn_measurement_device_type     'Enraf--Nonius TurboCAD-4'
_diffrn_measurement_method     '\w/2\q'
_diffrn_reflns_number     2072
_diffrn_reflns_av_R_equivalents     0.0349
_diffrn_reflns_av_sigmaI/netI     0.020
_diffrn_reflns_theta_min     2.04
_diffrn_reflns_theta_max     29.91
_diffrn_reflns_theta_full     29.91
_diffrn_measured_fraction_theta_max     1.000
_diffrn_measured_fraction_theta_full     1.000
_diffrn_reflns_limit_h_min     -1
_diffrn_reflns_limit_h_max     10
_diffrn_reflns_limit_k_min     -1
_diffrn_reflns_limit_k_max     8
_diffrn_reflns_limit_l_min     -14
_diffrn_reflns_limit_l_max     14
_diffrn_standards_number     2
_diffrn_standards_interval_time     120
_diffrn_standards_decay_%     6.0
loop_
    _diffrn_standard_refln_index_h
    _diffrn_standard_refln_index_k
    _diffrn_standard_refln_index_l
    -3 1 5
    -3 -2 -2
_refine_special_details
;
Refinement of <i>F</i>^2^ against ALL reflections. The weighted <i>R</i>-factor
<i>wR</i> and goodness of fit <i>S</i> are based on <i>F</i>^2^, conventional
<i>R</i>-factors <i>R</i> are based on <i>F</i>, with <i>F</i> set to zero for
negative <i>F</i>^2^. The threshold expression of <i>F</i>^2^ >
\s(<i>F</i>^2^) is used only for calculating <i>R</i>-factors(gt) <i>etc</i>.
and is not relevant to the choice of reflections for refinement.
<i>R</i>-factors based on <i>F</i>^2^ are statistically about twice as large
as those based on <i>F</i>, and <i>R</i>- factors based on ALL data will be
even larger.
;
_reflns_number_total     1493
_reflns_number_gt     1412
_reflns_threshold_expression     I>2\s(I)
_refine_ls_structure_factor_coef     Fsqd
_refine_ls_matrix_type     full
_refine_ls_R_factor_all     0.0323
_refine_ls_R_factor_gt     0.0306
_refine_ls_wR_factor_gt     0.0862
_refine_ls_wR_factor_ref     0.0875
_refine_ls_goodness_of_fit_ref     1.119
_refine_ls_restrained_S_all     1.119
_refine_ls_number_reflns     1493
_refine_ls_number_parameters     113
_refine_ls_number_restraints     0
_refine_ls_weighting_scheme     calc
_refine_ls_weighting_details
         'calc w=1/[\s^2^(Fo^2^)+(0.0585P)^2^+0.6592P] where P=(Fo^2^+2Fc^2^)/3'
_atom_sites_solution_primary     direct
_atom_sites_solution_secondary     difmap
_refine_ls_shift/su_max     0.000
_refine_ls_shift/su_mean     0.000
_refine_diff_density_max     0.625
_refine_diff_density_min     -1.590
_refine_ls_extinction_method     'SHELXL97 (Sheldrick, 2008)'
_refine_ls_extinction_coef     0.173(7)
_refine_ls_extinction_expression
                                  'Fc^*^=kFc[1+0.001xFc^2^\l^3^/sin(2\q)]^-1/4^'
loop_
    _atom_type_symbol
    _atom_type_description
    _atom_type_scat_dispersion_real
    _atom_type_scat_dispersion_imag
    _atom_type_scat_source
    'O' 'O' 0.0106 0.0060
                         'International Tables Vol C Tables 4.2.6.8 and 6.1.1.4'
    'P' 'P' 0.1023 0.0942
                         'International Tables Vol C Tables 4.2.6.8 and 6.1.1.4'
    'Ca' 'Ca' 0.2262 0.3064
                         'International Tables Vol C Tables 4.2.6.8 and 6.1.1.4'
    'Fe' 'Fe' 0.3463 0.8444
                         'International Tables Vol C Tables 4.2.6.8 and 6.1.1.4'
_computing_data_collection     'CAD-4 EXPRESS (Enraf--Nonius, 1994)'
_computing_cell_refinement     'CAD-4 EXPRESS (Enraf--Nonius, 1994)'
_computing_data_reduction     'XCAD4 (Harms & Wocadlo, 1995)'
_computing_structure_solution     'SHELXS97 (Sheldrick, 2008)'
_computing_structure_refinement     'SHELXL97 (Sheldrick, 2008)'
_computing_molecular_graphics     ' DIAMOND (Brandenburg, 1998)'
_computing_publication_material     'WinGX (Farrugia, 1999)'
loop_
    _atom_site_type_symbol
    _atom_site_label
    _atom_site_fract_x
    _atom_site_fract_y
    _atom_site_fract_z
    _atom_site_U_iso_or_equiv
    _atom_site_adp_type
    _atom_site_calc_flag
    _atom_site_refinement_flags
    _atom_site_occupancy
    _atom_site_disorder_assembly
    _atom_site_disorder_group
    Ca Ca 0.66161(10) -0.2500 0.19595(7) 0.00891(18) Uani d S 1 . .
    Fe Fe1 0.0000 -0.5000 0.0000 0.00627(16) Uani d S 1 . .
    Fe Fe2 -0.64926(7) -0.7500 0.20179(5) 0.00561(16) Uani d S 1 . .
    Fe Fe3 -0.21388(7) -0.7500 0.43643(5) 0.00684(16) Uani d S 1 . .
    P P1 -0.31703(11) -0.7500 0.11247(8) 0.0052(2) Uani d S 1 . .
    O O11 -0.5087(3) -0.7500 0.0310(2) 0.0081(5) Uani d S 1 . .
    O O12 -0.3598(3) -0.7500 0.2566(3) 0.0080(5) Uani d S 1 . .
    O O13 -0.2107(2) -0.5489(3) 0.09386(18) 0.0083(3) Uani d . 1 . .
    P P2 0.26341(12) -0.2500 0.23940(9) 0.0054(2) Uani d S 1 . .
    O O21 0.0855(3) -0.2500 0.1340(3) 0.0084(5) Uani d S 1 . .
    O O22 0.2123(4) -0.2500 0.3770(3) 0.0130(5) Uani d S 1 . .
    O O23 0.3790(2) -0.4390(3) 0.21363(18) 0.0091(3) Uani d . 1 . .
    P P3 0.21762(12) -0.7500 0.48890(9) 0.0064(2) Uani d S 1 . .
    O O31 0.0256(4) -0.7500 0.4084(3) 0.0140(5) Uani d S 1 . .
    O O32 0.3513(4) -0.7500 0.3933(3) 0.0119(5) Uani d S 1 . .
    O O33 -0.2479(3) -1.0599(3) 0.41460(18) 0.0116(4) Uani d . 1 . .
    O O -0.8765(3) -0.7500 0.0924(2) 0.0070(5) Uani d S 1 . .
loop_
    _atom_site_aniso_label
    _atom_site_aniso_U_11
    _atom_site_aniso_U_22
    _atom_site_aniso_U_33
    _atom_site_aniso_U_12
    _atom_site_aniso_U_13
    _atom_site_aniso_U_23
    Ca 0.0108(3) 0.0090(3) 0.0072(3) 0.000 0.0024(2) 0.000
    Fe1 0.0075(2) 0.0054(2) 0.0068(3) -0.00023(16) 0.00379(17) 0.00011(17)
    Fe2 0.0066(3) 0.0050(3) 0.0057(2) 0.000 0.00243(17) 0.000
    Fe3 0.0111(3) 0.0060(3) 0.0036(3) 0.000 0.00167(18) 0.000
    P1 0.0065(4) 0.0052(4) 0.0045(4) 0.000 0.0028(3) 0.000
    O11 0.0075(11) 0.0106(12) 0.0066(11) 0.000 0.0019(9) 0.000
    O12 0.0096(11) 0.0097(12) 0.0058(10) 0.000 0.0042(8) 0.000
    O13 0.0089(7) 0.0075(8) 0.0096(8) -0.0013(6) 0.0048(6) 0.0000(6)
    P2 0.0077(4) 0.0049(4) 0.0038(4) 0.000 0.0019(3) 0.000
    O21 0.0099(11) 0.0089(11) 0.0065(10) 0.000 0.0011(9) 0.000
    O22 0.0189(13) 0.0164(13) 0.0047(11) 0.000 0.0050(9) 0.000
    O23 0.0106(8) 0.0055(7) 0.0114(8) 0.0007(6) 0.0028(6) -0.0005(6)
    P3 0.0103(4) 0.0053(4) 0.0044(4) 0.000 0.0032(3) 0.000
    O31 0.0114(12) 0.0208(14) 0.0093(12) 0.000 0.0005(9) 0.000
    O32 0.0135(12) 0.0167(13) 0.0070(11) 0.000 0.0057(9) 0.000
    O33 0.0213(9) 0.0059(7) 0.0078(8) -0.0006(7) 0.0031(7) 0.0016(6)
    O 0.0065(10) 0.0070(11) 0.0068(10) 0.000 -0.0005(8) 0.000
_geom_special_details
;
All e.s.d.'s (except the e.s.d. in the dihedral angle between two l.s. planes)
are estimated using the full covariance matrix. The cell e.s.d.'s are taken
into account individually in the estimation of e.s.d.'s in distances, angles
and torsion angles; correlations between e.s.d.'s in cell parameters are only
used when they are defined by crystal symmetry. An approximate (isotropic)
treatment of cell e.s.d.'s is used for estimating e.s.d.'s involving l.s.
planes.
;
loop_
    _geom_bond_atom_site_label_1
    _geom_bond_atom_site_label_2
    _geom_bond_site_symmetry_2
    _geom_bond_distance
    _geom_bond_publ_flag
    Ca O11 3_545 2.391(3) ?
    Ca O13 1_655 2.434(2) ?
    Ca O13 4_655 2.434(2) ?
    Ca O23 . 2.473(3) ?
    Ca O23 4 2.473(3) ?
    Ca O33 1_665 2.514(2) ?
    Ca O33 4_645 2.514(2) ?
    Ca P2 . 3.102(4) ?
    Ca P3 3_646 3.1724(16) ?
    Ca P1 1_655 3.2878(10) ?
    Ca P1 1_665 3.2878(10) ?
    Fe1 O 3_445 1.9860(17) ?
    Fe1 O 1_655 1.9860(17) ?
    Fe1 O13 . 2.011(2) ?
    Fe1 O13 3_545 2.011(2) ?
    Fe1 O21 3_545 2.1135(18) ?
    Fe1 O21 . 2.1135(18) ?
    Fe2 O . 1.870(3) ?
    Fe2 O32 1_455 1.945(3) ?
    Fe2 O23 1_455 1.981(2) ?
    Fe2 O23 4_445 1.981(2) ?
    Fe2 O12 . 2.151(4) ?
    Fe2 O11 . 2.183(3) ?
    Fe2 P1 . 2.803(3) ?
    Fe3 O31 . 1.872(4) ?
    Fe3 O22 3_546 1.894(3) ?
    Fe3 O12 . 1.960(3) ?
    Fe3 O33 . 1.986(2) ?
    Fe3 O33 4_545 1.986(2) ?
    P1 O13 . 1.532(2) ?
    P1 O13 4_545 1.532(2) ?
    P1 O11 . 1.532(3) ?
    P1 O12 . 1.554(3) ?
    P1 Ca 1_455 3.2878(10) ?
    P1 Ca 1_445 3.2878(10) ?
    O11 Ca 3_545 2.391(3) ?
    O13 Ca 1_455 2.434(2) ?
    P2 O22 . 1.513(3) ?
    P2 O23 4 1.528(2) ?
    P2 O23 . 1.528(2) ?
    P2 O21 . 1.561(3) ?
    O21 Fe1 2 2.1135(18) ?
    O22 Fe3 3_546 1.894(3) ?
    O23 Fe2 1_655 1.981(2) ?
    P3 O32 . 1.515(3) ?
    P3 O31 . 1.530(3) ?
    P3 O33 2_556 1.544(2) ?
    P3 O33 3_536 1.544(2) ?
    P3 Ca 3_646 3.1724(16) ?
    O32 Fe2 1_655 1.945(3) ?
    O33 P3 3_536 1.544(2) ?
    O33 Ca 1_445 2.514(2) ?
    O Fe1 2_445 1.9860(17) ?
    O Fe1 1_455 1.9860(17) ?
loop_
    _geom_angle_atom_site_label_1
    _geom_angle_atom_site_label_2
    _geom_angle_atom_site_label_3
    _geom_angle_site_symmetry_1
    _geom_angle_site_symmetry_3
    _geom_angle
    _geom_angle_publ_flag
    O11 Ca O13 3_545 1_655 75.42(7) ?
    O11 Ca O13 3_545 4_655 75.42(7) ?
    O13 Ca O13 1_655 4_655 102.03(10) ?
    O11 Ca O23 3_545 . 78.17(9) ?
    O13 Ca O23 1_655 . 93.59(8) ?
    O13 Ca O23 4_655 . 144.58(7) ?
    O11 Ca O23 3_545 4 78.17(9) ?
    O13 Ca O23 1_655 4 144.58(7) ?
    O13 Ca O23 4_655 4 93.59(8) ?
    O23 Ca O23 . 4 57.88(11) ?
    O11 Ca O33 3_545 1_665 149.65(5) ?
    O13 Ca O33 1_655 1_665 133.04(8) ?
    O13 Ca O33 4_655 1_665 86.46(7) ?
    O23 Ca O33 . 1_665 105.74(8) ?
    O23 Ca O33 4 1_665 78.93(9) ?
    O11 Ca O33 3_545 4_645 149.65(5) ?
    O13 Ca O33 1_655 4_645 86.46(7) ?
    O13 Ca O33 4_655 4_645 133.04(8) ?
    O23 Ca O33 . 4_645 78.93(9) ?
    O23 Ca O33 4 4_645 105.74(8) ?
    O33 Ca O33 1_665 4_645 57.20(9) ?
    O11 Ca P2 3_545 . 79.81(9) ?
    O13 Ca P2 1_655 . 121.53(5) ?
    O13 Ca P2 4_655 . 121.53(5) ?
    O33 Ca P2 1_665 . 89.64(8) ?
    O33 Ca P2 4_645 . 89.64(8) ?
    O11 Ca P3 3_545 3_646 168.11(7) ?
    O13 Ca P3 1_655 3_646 111.42(6) ?
    O13 Ca P3 4_655 3_646 111.42(6) ?
    O23 Ca P3 . 3_646 91.45(7) ?
    O23 Ca P3 4 3_646 91.45(7) ?
    P2 Ca P3 . 3_646 88.29(7) ?
    O11 Ca P1 3_545 1_655 77.77(2) ?
    O13 Ca P1 1_655 1_655 25.99(5) ?
    O13 Ca P1 4_655 1_655 126.71(6) ?
    O23 Ca P1 . 1_655 68.54(6) ?
    O23 Ca P1 4 1_655 124.46(6) ?
    O33 Ca P1 1_665 1_655 132.14(5) ?
    O33 Ca P1 4_645 1_655 75.48(5) ?
    P2 Ca P1 . 1_655 97.38(2) ?
    P3 Ca P1 3_646 1_655 104.01(2) ?
    O11 Ca P1 3_545 1_665 77.77(2) ?
    O13 Ca P1 1_655 1_665 126.71(6) ?
    O23 Ca P1 . 1_665 124.46(6) ?
    O23 Ca P1 4 1_665 68.54(6) ?
    O33 Ca P1 1_665 1_665 75.48(5) ?
    O33 Ca P1 4_645 1_665 132.14(5) ?
    P2 Ca P1 . 1_665 97.38(2) ?
    P3 Ca P1 3_646 1_665 104.01(2) ?
    P1 Ca P1 1_655 1_665 148.58(4) ?
    O Fe1 O 3_445 1_655 180.0 ?
    O Fe1 O13 3_445 . 90.27(10) ?
    O Fe1 O13 1_655 . 89.73(10) ?
    O Fe1 O13 3_445 3_545 89.73(10) ?
    O Fe1 O13 1_655 3_545 90.27(10) ?
    O13 Fe1 O13 . 3_545 180.0 ?
    O Fe1 O21 3_445 3_545 103.14(9) ?
    O Fe1 O21 1_655 3_545 76.86(9) ?
    O13 Fe1 O21 . 3_545 90.79(9) ?
    O13 Fe1 O21 3_545 3_545 89.21(9) ?
    O Fe1 O21 3_445 . 76.86(9) ?
    O Fe1 O21 1_655 . 103.14(9) ?
    O13 Fe1 O21 . . 89.21(9) ?
    O13 Fe1 O21 3_545 . 90.79(9) ?
    O21 Fe1 O21 3_545 . 180.0 ?
    O Fe2 O32 . 1_455 115.92(13) ?
    O Fe2 O23 . 1_455 96.52(5) ?
    O32 Fe2 O23 1_455 1_455 87.58(6) ?
    O Fe2 O23 . 4_445 96.52(5) ?
    O32 Fe2 O23 1_455 4_445 87.58(6) ?
    O23 Fe2 O23 1_455 4_445 166.93(11) ?
    O Fe2 O12 . . 158.95(11) ?
    O32 Fe2 O12 1_455 . 85.13(12) ?
    O23 Fe2 O12 1_455 . 83.75(5) ?
    O23 Fe2 O12 4_445 . 83.75(5) ?
    O Fe2 O11 . . 92.67(12) ?
    O32 Fe2 O11 1_455 . 151.41(11) ?
    O23 Fe2 O11 1_455 . 89.23(6) ?
    O23 Fe2 O11 4_445 . 89.23(6) ?
    O12 Fe2 O11 . . 66.28(11) ?
    O Fe2 P1 . . 125.58(10) ?
    O32 Fe2 P1 1_455 . 118.50(10) ?
    O23 Fe2 P1 1_455 . 85.83(5) ?
    O23 Fe2 P1 4_445 . 85.83(5) ?
    O31 Fe3 O22 . 3_546 108.28(14) ?
    O31 Fe3 O12 . . 104.83(13) ?
    O22 Fe3 O12 3_546 . 146.89(12) ?
    O31 Fe3 O33 . . 95.26(6) ?
    O22 Fe3 O33 3_546 . 95.17(6) ?
    O12 Fe3 O33 . . 81.70(6) ?
    O31 Fe3 O33 . 4_545 95.26(6) ?
    O22 Fe3 O33 3_546 4_545 95.17(6) ?
    O12 Fe3 O33 . 4_545 81.70(6) ?
    O33 Fe3 O33 . 4_545 162.15(12) ?
    O13 P1 O13 . 4_545 112.33(16) ?
    O13 P1 O11 . . 113.29(9) ?
    O13 P1 O11 4_545 . 113.29(9) ?
    O13 P1 O12 . . 108.34(9) ?
    O13 P1 O12 4_545 . 108.34(9) ?
    O11 P1 O12 . . 100.34(15) ?
    O13 P1 Fe2 . . 123.62(8) ?
    O13 P1 Fe2 4_545 . 123.62(8) ?
    O11 P1 Fe2 . . 50.73(11) ?
    O12 P1 Fe2 . . 49.61(11) ?
    O13 P1 Ca . 1_455 44.13(8) ?
    O13 P1 Ca 4_545 1_455 151.82(9) ?
    O11 P1 Ca . 1_455 93.19(4) ?
    O12 P1 Ca . 1_455 74.294(19) ?
    Fe2 P1 Ca . 1_455 80.22(2) ?
    O13 P1 Ca . 1_445 151.82(9) ?
    O13 P1 Ca 4_545 1_445 44.13(8) ?
    O11 P1 Ca . 1_445 93.19(4) ?
    O12 P1 Ca . 1_445 74.294(19) ?
    Fe2 P1 Ca . 1_445 80.22(2) ?
    Ca P1 Ca 1_455 1_445 148.58(4) ?
    P1 O11 Fe2 . . 96.36(14) ?
    P1 O11 Ca . 3_545 140.38(15) ?
    Fe2 O11 Ca . 3_545 123.26(13) ?
    P1 O12 Fe3 . . 134.77(17) ?
    P1 O12 Fe2 . . 97.02(14) ?
    Fe3 O12 Fe2 . . 128.22(14) ?
    P1 O13 Fe1 . . 131.13(12) ?
    P1 O13 Ca . 1_455 109.88(10) ?
    Fe1 O13 Ca . 1_455 118.97(9) ?
    O22 P2 O23 . 4 113.70(10) ?
    O22 P2 O23 . . 113.70(10) ?
    O23 P2 O23 4 . 103.06(16) ?
    O22 P2 O21 . . 107.95(17) ?
    O23 P2 O21 4 . 109.13(10) ?
    O23 P2 O21 . . 109.13(10) ?
    O22 P2 Ca . . 122.57(13) ?
    O23 P2 Ca 4 . 51.94(8) ?
    O23 P2 Ca . . 51.94(8) ?
    O21 P2 Ca . . 129.47(12) ?
    P2 O21 Fe1 . . 124.75(8) ?
    P2 O21 Fe1 . 2 124.75(8) ?
    Fe1 O21 Fe1 . 2 96.97(11) ?
    P2 O22 Fe3 . 3_546 165.2(2) ?
    P2 O23 Fe2 . 1_655 136.88(12) ?
    P2 O23 Ca . . 98.94(11) ?
    Fe2 O23 Ca 1_655 . 124.12(9) ?
    O32 P3 O31 . . 109.09(17) ?
    O32 P3 O33 . 2_556 111.49(11) ?
    O31 P3 O33 . 2_556 111.12(11) ?
    O32 P3 O33 . 3_536 111.49(11) ?
    O31 P3 O33 . 3_536 111.12(11) ?
    O33 P3 O33 2_556 3_536 102.43(16) ?
    O32 P3 Ca . 3_646 122.83(13) ?
    O31 P3 Ca . 3_646 128.08(12) ?
    O33 P3 Ca 2_556 3_646 51.28(8) ?
    O33 P3 Ca 3_536 3_646 51.28(8) ?
    P3 O31 Fe3 . . 139.66(19) ?
    P3 O32 Fe2 . 1_655 139.08(19) ?
    P3 O33 Fe3 3_536 . 134.20(12) ?
    P3 O33 Ca 3_536 1_445 100.10(10) ?
    Fe3 O33 Ca . 1_445 125.55(9) ?
    Fe2 O Fe1 . 2_445 125.79(7) ?
    Fe2 O Fe1 . 1_455 125.79(7) ?
    Fe1 O Fe1 2_445 1_455 105.66(12) ?
data_global
_journal_date_recd_electronic     2009-05-06
_journal_date_accepted     2009-07-17
_journal_name_full     'Acta Crystallographica, Section E'
_journal_year     2009
_journal_volume     65
_journal_issue      8
_journal_page_first     i66
_journal_page_last     i66
_journal_paper_category     QI
_journal_coeditor_code     ER2067
_publ_contact_author
;
Mourad Hidouri
Facult\'e des Sciences de Monastir,
Monastir
Tunisia.
;
_publ_contact_author_email     'mourad_hidouri@yahoo.fr'
_publ_contact_author_fax     '+21673500278'
_publ_contact_author_phone     '+21673500279'
_publ_section_title
;
The iron phosphate CaFe~3~(PO~4~)~3~O
;
loop_
    _publ_author_name
    _publ_author_address
    'Hidouri, Mourad'
;
  Facult\'e des sciences de Monastir,
  5019, Monastir
  Tunisia.
;
    'Ben amara, Mongi'
;
  Facult\'e des sciences de Monastir,
  5019, Monastir
  Tunisia.
;
