# Supplementary material for: The iron phosphate CaFe3(PO4)3O
Source: Acta Crystallogr Sect E Struct Rep Online. 2009 Jul 22;65(Pt 8):i66. doi: 10.1107/S160053680902827X (PMC2977148; doi:10.1107/S160053680902827X)
Supplement: Supplementary file 2 [file e-65-00i66-Isup2.hkl]

#
# h,k,l, Fc-squared, Fo-squared, sigma(Fo-squared) and status flag
#
data_I
_shelx_title '    khiem13 in P 21/m'
_shelx_refln_list_code          4
_shelx_F_calc_maximum      221.78
_exptl_crystal_F_000       494.00
_reflns_d_resolution_high  0.7127
 
loop_
 _symmetry_equiv_pos_as_xyz
 'x, y, z'
 '-x, y+1/2, -z'
 '-x, -y, -z'
 'x, -y-1/2, z'
 
_cell_length_a     7.5210
_cell_length_b     6.3300
_cell_length_c    10.1600
_cell_angle_alpha  90.000
_cell_angle_beta  100.030
_cell_angle_gamma  90.000
 
_shelx_F_squared_multiplier     1.000
 
loop_
 _refln_index_h
 _refln_index_k
 _refln_index_l
 _refln_F_squared_calc
 _refln_F_squared_meas
 _refln_F_squared_sigma
 _refln_observed_status
   1   0   0        3.56       17.78      1.00 o
   2   0   0    14101.06    13954.11     49.89 o
   3   0   0     9129.90    10274.46     45.28 o
   4   0   0     1524.43     1605.99     15.01 o
   5   0   0     3782.54     4136.83     32.72 o
   6   0   0     2453.19     2702.37     24.91 o
   7   0   0     3642.53     3936.29     39.02 o
   8   0   0     1106.95     1182.18     17.70 o
   9   0   0     3714.70     4035.36     40.18 o
  10   0   0       27.65       33.30      6.73 o
   1   1   0      246.72      237.50      9.07 o
   2   1   0     2828.53     2649.68    444.38 o
   3   1   0     3001.49     2870.83    371.36 o
   4   1   0     1433.13     1415.37    143.84 o
   5   1   0     3065.69     3229.96     20.57 o
   6   1   0       54.06       69.02      3.30 o
   7   1   0      310.44      298.47      5.67 o
   8   1   0      392.85      411.99     15.15 o
   9   1   0     1090.48     1126.77     14.40 o
  10   1   0       69.15       68.63     16.10 o
   0   2   0    29685.74    27821.72     87.31 o
   1   2   0     4319.67     4416.24     80.83 o
   2   2   0    11853.26    12326.89     52.75 o
   3   2   0      279.35      285.79      5.30 o
   4   2   0     1664.32     1584.12     16.46 o
   5   2   0     1357.57     1415.49     14.01 o
   6   2   0      274.77      241.82      7.13 o
   7   2   0     5631.25     6228.59     51.53 o
   8   2   0      360.23      354.20     10.45 o
   9   2   0      696.58      699.91     15.57 o
  10   2   0      655.45      638.83     16.10 o
   1   3   0        7.88       15.13      1.77 o
   2   3   0     3227.74     3231.45     25.63 o
   3   3   0     4288.95     4171.68     31.99 o
   4   3   0      287.33      275.77      6.45 o
   5   3   0     4137.25     4222.82     37.40 o
   6   3   0      754.66      762.69     11.77 o
   7   3   0      279.60      285.11      9.02 o
   8   3   0      517.43      491.93     12.46 o
   9   3   0      634.81      654.87     15.23 o
   0   4   0    49187.61    47709.36    162.49 o
   1   4   0       69.62       78.07      2.81 o
   2   4   0     2769.44     2680.32     26.09 o
   3   4   0     4117.49     4015.54     34.42 o
   4   4   0      738.19      667.74     10.16 o
   5   4   0      968.80     1001.33     13.21 o
   6   4   0     2141.22     2166.30     20.80 o
   7   4   0     1569.30     1600.71     20.72 o
   8   4   0      394.66      379.40     11.37 o
   9   4   0     2857.38     2976.36     32.85 o
   1   5   0      160.20      151.46      3.92 o
   2   5   0      731.42      744.01     10.75 o
   3   5   0      829.85      768.34     11.52 o
   4   5   0      618.85      624.55     10.71 o
   5   5   0     1096.59     1076.62     14.79 o
   6   5   0        0.14        6.11      4.76 o
   7   5   0      145.56      142.16      8.27 o
   8   5   0      189.44      183.35      9.36 o
   0   6   0    13865.14    14212.04     83.89 o
   1   6   0     1911.86     1851.77     15.71 o
   2   6   0     7773.70     8082.97     59.93 o
   3   6   0       96.09       87.39      5.65 o
   4   6   0      329.77      338.84      9.81 o
   5   6   0       70.96       80.40      6.28 o
   6   6   0        1.23        2.18      6.38 o
   7   6   0     3989.29     4188.12     43.45 o
   1   7   0        0.13       -2.63      4.31 o
   2   7   0      529.18      509.54     12.14 o
   3   7   0      812.05      811.86     15.39 o
   4   7   0       58.37       65.54      6.13 o
   5   7   0     1235.46     1250.18     20.49 o
   6   7   0      262.01      249.66     10.86 o
   0   8   0     8033.55     7626.08     69.00 o
   1   8   0       35.77       34.14      4.41 o
   2   8   0      384.01      381.09     12.17 o
   3   8   0     1307.06     1268.91     21.32 o
   4   8   0      168.08      164.76      9.23 o
 -10   0   1      190.67      197.68      9.99 o
  -9   0   1     1010.34     1102.30     18.54 o
  -8   0   1      735.01      785.25     14.80 o
  -7   0   1      139.33      162.71      6.30 o
  -6   0   1     4047.86     4669.03     38.48 o
  -5   0   1     1355.55     1513.68     14.63 o
  -4   0   1      107.86      124.43      4.07 o
  -3   0   1    14620.75    12624.06     55.10 o
  -2   0   1     7111.04     5716.94     29.61 o
  -1   0   1      280.03      324.71      3.19 o
   0   0   1     1222.92     1363.43     52.96 o
   1   0   1       23.62       40.48      1.43 o
   2   0   1    13853.73    12949.13     51.20 o
   3   0   1      663.52      476.72      6.02 o
   4   0   1     1502.28     1468.66     14.58 o
   5   0   1      597.68      578.82      8.60 o
   6   0   1     2525.85     2435.14     23.66 o
   7   0   1     3909.06     4190.03     40.08 o
   8   0   1       16.21       12.92      5.22 o
   9   0   1      390.04      406.32     11.78 o
  10   0   1     1104.92     1108.23     20.32 o
 -10   1   1        2.16       20.05      9.61 o
  -9   1   1      123.95      138.28      7.13 o
  -8   1   1      101.61      112.55      4.95 o
  -7   1   1      504.52      545.97      9.30 o
  -6   1   1      653.15      702.36      7.58 o
  -5   1   1      755.48      863.18     27.92 o
  -4   1   1        1.49       10.87      2.22 o
  -3   1   1      473.23      563.86     23.40 o
  -2   1   1       34.33       35.13      1.78 o
  -1   1   1      454.67      421.71     14.00 o
   0   1   1     1173.04     1158.34     13.76 o
   1   1   1      120.68      132.07      4.87 o
   2   1   1      196.42      204.12     20.46 o
   3   1   1      218.22      217.24      3.88 o
   4   1   1     2915.34     2979.90    174.63 o
   5   1   1        8.38        7.66      2.62 o
   6   1   1     1832.83     1933.61     62.07 o
   7   1   1      639.44      589.27     42.12 o
   8   1   1      272.22      282.34      9.89 o
   9   1   1      532.71      521.45     18.55 o
  10   1   1        0.03       19.92      9.05 o
 -10   2   1     1693.87     1761.79     25.61 o
  -9   2   1      116.22      132.02      8.72 o
  -8   2   1      113.55      108.94      6.90 o
  -7   2   1      140.41      149.90      6.40 o
  -6   2   1       27.37       30.26      4.23 o
  -5   2   1     6976.54     7543.97     49.43 o
  -4   2   1     4908.71     5107.88     36.28 o
  -3   2   1        8.89       17.21      2.72 o
  -2   2   1     1290.95     1533.97     14.87 o
  -1   2   1     2866.56     2772.83     23.10 o
   0   2   1     4405.95     4540.26     39.41 o
   1   2   1    10539.52    12536.32    212.51 o
   2   2   1      486.40      515.52      6.15 o
   3   2   1      413.32      425.33      6.33 o
   4   2   1     5270.47     5208.83     37.25 o
   5   2   1    14317.43    16260.13     80.27 o
   6   2   1       11.87       -1.65      6.03 o
   7   2   1      675.76      670.93     11.47 o
   8   2   1      199.95      194.38      8.75 o
   9   2   1     2346.53     2406.89     28.10 o
  -9   3   1        0.89        4.17      6.64 o
  -8   3   1      711.18      728.12     14.66 o
  -7   3   1      200.48      202.52      8.15 o
  -6   3   1       20.21       22.67      4.35 o
  -5   3   1      275.84      236.47      7.03 o
  -4   3   1       16.28       20.63      3.46 o
  -3   3   1     3226.06     3187.29     27.63 o
  -2   3   1       81.63       75.57      3.58 o
  -1   3   1     6438.18     6666.15     70.23 o
   0   3   1     2646.61     2700.68     26.25 o
   1   3   1      259.33      249.04      5.04 o
   2   3   1      110.48      113.42      3.97 o
   3   3   1       63.55       65.70      3.74 o
   4   3   1     4451.31     4451.04     35.92 o
   5   3   1      322.01      295.80      7.32 o
   6   3   1     1833.23     1887.13     18.48 o
   7   3   1      945.46     1007.61     15.98 o
   8   3   1       77.52      102.96      6.49 o
   9   3   1      243.60      250.73     10.44 o
  -9   4   1      616.80      623.19     15.55 o
  -8   4   1      541.58      544.85     13.37 o
  -7   4   1      267.25      251.07      8.92 o
  -6   4   1     1735.24     1705.23     18.43 o
  -5   4   1      471.77      418.20      8.92 o
  -4   4   1        8.84       17.47      3.65 o
  -3   4   1     4846.00     4548.90     37.23 o
  -2   4   1     3926.26     3627.22     31.31 o
  -1   4   1      235.74      225.86      3.99 o
   0   4   1      465.25      414.29     12.80 o
   1   4   1        6.56       11.85      2.18 o
   2   4   1     3349.79     3173.10     29.07 o
   3   4   1     2527.06     2498.67     23.02 o
   4   4   1      287.92      267.00      6.94 o
   5   4   1     1251.61     1225.81     14.56 o
   6   4   1     1625.39     1616.47     18.12 o
   7   4   1     2852.08     2861.65     28.71 o
   8   4   1       95.61      113.61      7.37 o
   9   4   1      243.79      227.28     10.60 o
  -8   5   1        3.81       -3.81      7.81 o
  -7   5   1      406.04      395.29     11.53 o
  -6   5   1      579.47      592.27     12.90 o
  -5   5   1      489.68      456.05      9.81 o
  -4   5   1       18.97       23.77      4.09 o
  -3   5   1       21.14       16.88      3.80 o
  -2   5   1       10.03       12.32      3.82 o
  -1   5   1       25.50       20.79      2.75 o
   0   5   1      168.67      165.67      7.88 o
   1   5   1      123.76      117.62      3.83 o
   2   5   1        7.36       20.85      3.53 o
   3   5   1      149.30      145.44      5.78 o
   4   5   1      644.54      625.88     10.87 o
   5   5   1        8.57       16.68      4.45 o
   6   5   1      817.50      821.80     15.33 o
   7   5   1      278.03      289.64     10.56 o
   8   5   1      222.28      227.59      9.95 o
  -7   6   1      340.91      375.06     11.92 o
  -6   6   1       49.85       58.68      6.39 o
  -5   6   1     3076.51     3115.42     29.84 o
  -4   6   1     2219.71     2271.12     24.22 o
  -3   6   1      349.58      338.78      8.57 o
  -2   6   1        2.49       11.14      3.67 o
  -1   6   1     1126.21     1061.38     10.01 o
   0   6   1     1088.04     1072.05      9.98 o
   1   6   1     2335.29     2358.17     30.35 o
   2   6   1       91.47       82.89      5.51 o
   3   6   1       11.30       10.65      3.87 o
   4   6   1     2939.85     3037.58     31.96 o
   5   6   1     3385.50     3525.25     35.94 o
   6   6   1        1.07        9.60      5.26 o
   7   6   1      303.46      309.86     11.14 o
  -6   7   1       20.42       21.04      6.41 o
  -5   7   1       96.45       91.15      7.68 o
  -4   7   1       12.20        9.83      5.46 o
  -3   7   1      389.97      409.20     11.41 o
  -2   7   1        9.96        9.08      5.09 o
  -1   7   1      692.73      676.31     19.60 o
   0   7   1      275.25      269.63      6.43 o
   1   7   1       14.26       22.24      7.79 o
   2   7   1       35.37       37.41      5.45 o
   3   7   1       32.82       35.84      5.56 o
   4   7   1     1177.00     1162.11     19.28 o
   5   7   1       43.14       63.46      6.88 o
   6   7   1      808.63      833.49     18.24 o
  -4   8   1        3.24       12.32      6.07 o
  -3   8   1     1072.80     1059.71     19.70 o
  -2   8   1     1503.81     1507.07     22.43 o
  -1   8   1       95.08      101.00      6.21 o
   0   8   1      110.63       98.78      5.36 o
   1   8   1       11.78       11.52      6.12 o
   2   8   1      513.87      519.17     13.83 o
   3   8   1     1978.03     2029.35     26.79 o
   4   8   1       13.74       19.45      5.92 o
 -10   0   2     1247.60     1365.43     22.47 o
  -9   0   2     2169.99     2292.67     26.76 o
  -8   0   2       16.77       25.58      5.12 o
  -7   0   2      360.62      356.28      8.67 o
  -6   0   2      104.13      108.46      5.37 o
  -5   0   2     5345.32     4911.44     37.56 o
  -4   0   2    10337.85     8390.24     49.11 o
  -3   0   2     4246.46     3939.16     27.59 o
  -2   0   2     3297.08     2977.06     21.64 o
  -1   0   2    17428.26    13250.79    590.28 o
   0   0   2      924.17     1020.65     30.25 o
   1   0   2    10779.03    10604.38    936.14 o
   2   0   2       67.93       76.83      3.31 o
   3   0   2     6538.05     7021.71     40.61 o
   4   0   2    15951.28    14959.82     73.43 o
   5   0   2     1788.86     1696.41     16.88 o
   6   0   2       32.26       40.77      4.44 o
   7   0   2     2429.49     2451.17     24.06 o
   8   0   2       35.68       37.46      5.35 o
   9   0   2      205.22      210.29      9.11 o
  10   0   2     3512.02     3471.97     36.42 o
 -10   1   2      167.66      169.23      6.90 o
  -9   1   2       50.46       65.37      6.47 o
  -8   1   2      964.54     1010.96     11.80 o
  -7   1   2     1906.95     1990.41     14.62 o
  -6   1   2     1200.72     1284.54     40.33 o
  -5   1   2     5267.91     5443.29    201.57 o
  -4   1   2       14.91       28.37      2.42 o
  -3   1   2       61.98       29.88      6.68 o
  -2   1   2     1914.96     2115.35     64.93 o
  -1   1   2      166.12      197.92      1.79 o
   0   1   2       47.25       45.66      1.21 o
   1   1   2     1339.77     1255.95     29.81 o
   2   1   2      379.83      266.80      6.52 o
   3   1   2       46.23       82.22     20.09 o
   4   1   2      678.62      607.81     10.75 o
   5   1   2      374.33      350.11      5.70 o
   6   1   2       19.02       16.96      3.22 o
   7   1   2      228.45      207.06      7.99 o
   8   1   2      815.75      798.72     33.87 o
   9   1   2        9.57       12.72      3.89 o
 -10   2   2      255.10      232.19     11.06 o
  -9   2   2      175.95      190.94      9.28 o
  -8   2   2     1982.46     2032.87     23.55 o
  -7   2   2     1972.52     2019.31     19.88 o
  -6   2   2      614.02      607.14     10.21 o
  -5   2   2      196.86      199.34      5.85 o
  -4   2   2     1060.82     1052.32     11.00 o
  -3   2   2    11772.66    11974.38     57.39 o
  -2   2   2     1201.24     1449.19     12.83 o
  -1   2   2       35.77       51.76      1.95 o
   0   2   2     3143.16     3133.73     54.94 o
   1   2   2      131.89      106.20      6.10 o
   2   2   2     4303.83     4474.12     28.89 o
   3   2   2    11456.81    12893.95     60.63 o
   4   2   2     1404.34     1225.88     12.37 o
   5   2   2        4.50       13.53      3.47 o
   6   2   2     2768.18     2793.38     27.26 o
   7   2   2       62.01       64.04      5.96 o
   8   2   2      126.59      113.37      7.24 o
   9   2   2      145.96      154.38      8.63 o
  -9   3   2       47.48       53.57      6.49 o
  -8   3   2      572.27      586.04     13.21 o
  -7   3   2     1196.22     1213.26     15.87 o
  -6   3   2     2166.61     2200.88     21.91 o
  -5   3   2     5472.53     5584.07     43.89 o
  -4   3   2      506.01      497.96      8.41 o
  -3   3   2     1574.69     1476.99     14.24 o
  -2   3   2      447.06      436.29      6.70 o
  -1   3   2        2.91        5.15      4.35 o
   0   3   2     1144.38     1153.38     31.86 o
   1   3   2     3777.00     3916.58    125.96 o
   2   3   2     5337.44     5756.69     37.06 o
   3   3   2       16.25       22.79      2.97 o
   4   3   2     2626.95     2622.69     23.83 o
   5   3   2      213.89      217.18      6.58 o
   6   3   2        4.34       -1.26      5.90 o
   7   3   2        1.70       -6.29      6.29 o
   8   3   2      561.10      566.45     13.32 o
   9   3   2      118.70      158.01      9.03 o
  -9   4   2      839.41      833.81     17.40 o
  -8   4   2       12.07       18.26      5.44 o
  -7   4   2       79.59       70.82      6.29 o
  -6   4   2      188.45      184.84      6.96 o
  -5   4   2     3471.36     3435.24     30.83 o
  -4   4   2     2210.37     2085.41     22.20 o
  -3   4   2     1190.19     1100.76     12.37 o
  -2   4   2     3104.67     2947.71     28.16 o
  -1   4   2     4511.58     4314.91     24.14 o
   0   4   2      421.77      385.02      8.20 o
   1   4   2     3556.43     3626.06     67.51 o
   2   4   2       44.07       35.38      3.92 o
   3   4   2     1898.79     1790.61     17.60 o
   4   4   2     6774.44     7109.65     51.61 o
   5   4   2     1594.51     1518.39     16.72 o
   6   4   2       31.17       38.93      5.10 o
   7   4   2     1019.40     1012.50     17.17 o
   8   4   2      123.68      130.94      8.25 o
  -8   5   2      719.10      711.30     16.01 o
  -7   5   2     1195.20     1212.51     19.28 o
  -6   5   2      458.01      486.17     11.79 o
  -5   5   2     2405.07     2356.86     24.01 o
  -4   5   2       83.34       76.15      4.91 o
  -3   5   2      111.98      113.76      5.57 o
  -2   5   2      776.40      725.57     10.98 o
  -1   5   2       19.40       18.72      5.05 o
   0   5   2       52.94       51.72      3.41 o
   1   5   2      267.66      269.33      9.69 o
   2   5   2        9.24       20.78      3.58 o
   3   5   2       13.94        4.04      5.39 o
   4   5   2      126.10      138.14      5.90 o
   5   5   2      284.55      291.46      9.14 o
   6   5   2       13.65       14.66      4.93 o
   7   5   2      349.35      337.82     11.11 o
   8   5   2      593.30      607.37     15.60 o
  -7   6   2     1534.40     1480.01     22.71 o
  -6   6   2      382.67      355.80     11.33 o
  -5   6   2      108.60      108.75      7.17 o
  -4   6   2        0.15       13.74      4.70 o
  -3   6   2     5290.13     5170.24     47.90 o
  -2   6   2       67.16       69.29      4.91 o
  -1   6   2      215.93      214.59      5.02 o
   0   6   2     1104.64     1069.46     23.15 o
   1   6   2       14.52       22.19      2.77 o
   2   6   2     1390.25     1373.81     16.39 o
   3   6   2     5106.43     5193.50     48.32 o
   4   6   2     1059.93     1045.44     16.85 o
   5   6   2       48.83       81.74      6.94 o
   6   6   2     1510.23     1554.27     22.79 o
   7   6   2       15.19        8.26      6.55 o
  -6   7   2      736.68      720.56     16.58 o
  -5   7   2     2263.49     2255.76     27.85 o
  -4   7   2       54.15       43.47      6.35 o
  -3   7   2      762.35      754.76     15.08 o
  -2   7   2      138.63      159.19      7.57 o
  -1   7   2       11.04       14.56      7.92 o
   0   7   2      119.20      135.40      5.15 o
   1   7   2      579.70      570.03     30.38 o
   2   7   2     1115.49     1140.34     17.93 o
   3   7   2        9.63       17.89      5.23 o
   4   7   2      821.35      832.06     16.74 o
   5   7   2       86.34       81.32      7.87 o
  -4   8   2      151.03      148.64      9.10 o
  -3   8   2      242.95      248.55     10.52 o
  -2   8   2     1554.74     1559.29     22.92 o
  -1   8   2      861.52      823.70     11.87 o
   0   8   2       87.77       78.97      4.99 o
   1   8   2      794.12      772.39     11.74 o
   2   8   2       10.82       14.04      5.45 o
   3   8   2      323.67      325.76     11.93 o
   4   8   2     1876.99     1910.53     27.25 o
 -10   0   3      497.71      532.38     14.83 o
  -9   0   3       97.88      110.90      8.35 o
  -8   0   3     1335.65     1403.78     19.62 o
  -7   0   3     5792.27     5412.32     48.62 o
  -6   0   3      233.84      247.39      7.42 o
  -5   0   3       63.22       77.14      4.98 o
  -4   0   3     8701.75     7279.31     47.63 o
  -3   0   3     4803.74     4475.01     32.22 o
  -2   0   3    16577.12    12397.39     61.57 o
  -1   0   3     1504.65     1628.11     11.17 o
   0   0   3     6008.12     6608.94    302.15 o
   1   0   3    25433.49    23857.01   4259.54 o
   2   0   3     6204.18     5672.21     37.80 o
   3   0   3     7417.23     7140.82     46.28 o
   4   0   3     1455.33     1480.14     14.37 o
   5   0   3     1370.65     1093.61     13.33 o
   6   0   3      825.50      556.08     10.53 o
   7   0   3     2044.72     1937.95     20.68 o
   8   0   3       76.16       65.30      6.74 o
   9   0   3      266.06      246.49     10.51 o
 -10   1   3      595.98      645.44     11.49 o
  -9   1   3      834.65      906.76     22.82 o
  -8   1   3     1032.75     1130.43     51.58 o
  -7   1   3       59.40       55.15      4.04 o
  -6   1   3      597.21      658.02     48.05 o
  -5   1   3      877.19      946.70     41.60 o
  -4   1   3     2422.38     2406.38     20.00 o
  -3   1   3      195.03      258.50     20.14 o
  -2   1   3     6738.21     6978.54    174.31 o
  -1   1   3     2045.30     2216.73     28.53 o
   0   1   3     8704.31     8988.42    153.64 o
   1   1   3      526.47      509.57     13.91 o
   2   1   3       86.27       69.56      2.48 o
   3   1   3       83.36       66.01      2.80 o
   4   1   3      826.12      866.06      8.08 o
   5   1   3     1190.29      997.17     14.89 o
   6   1   3      449.91      465.32     14.01 o
   7   1   3       69.18       55.21      4.31 o
   8   1   3      345.10      343.35      7.83 o
   9   1   3        5.43        7.01      4.83 o
 -10   2   3       14.92       26.55      6.46 o
  -9   2   3     1703.45     1780.57     24.10 o
  -8   2   3       57.48       68.15      6.22 o
  -7   2   3       14.41       15.51      4.33 o
  -6   2   3     1128.10     1171.20     14.29 o
  -5   2   3     1059.72     1072.15     12.47 o
  -4   2   3      320.80      293.69      6.46 o
  -3   2   3     1142.01     1161.79     11.85 o
  -2   2   3      747.66      712.11      7.86 o
  -1   2   3     1120.77      897.18      8.63 o
   0   2   3    13316.24    14669.77    265.73 o
   1   2   3      990.48     1290.52     69.90 o
   2   2   3       42.43       34.17      2.95 o
   3   2   3    10650.87    11776.90     60.16 o
   4   2   3      113.40       99.13      4.81 o
   5   2   3      243.56      250.90      6.73 o
   6   2   3     1778.02     1616.46     17.19 o
   7   2   3      242.32      242.68      8.93 o
   8   2   3       95.72      111.02      7.40 o
   9   2   3     2544.19     2551.58     30.25 o
  -9   3   3      842.19      897.10     17.37 o
  -8   3   3      721.51      738.28     14.90 o
  -7   3   3      182.64      202.01      7.98 o
  -6   3   3      520.41      524.29     10.06 o
  -5   3   3     2256.71     2229.54     23.36 o
  -4   3   3     3448.05     3344.81     31.33 o
  -3   3   3       18.14       21.57      3.36 o
  -2   3   3     7542.74     8002.03     46.80 o
  -1   3   3     3359.16     3438.99    133.70 o
   0   3   3     3363.12     3455.37     86.89 o
   1   3   3      597.74      592.58     26.04 o
   2   3   3       33.77       31.09      3.17 o
   3   3   3      188.49      168.77      5.29 o
   4   3   3     2054.42     2111.19     21.84 o
   5   3   3      316.89      306.37      7.93 o
   6   3   3     1157.96     1193.12     15.35 o
   7   3   3       39.48       46.91      5.90 o
   8   3   3      389.59      407.72     11.85 o
   9   3   3       11.45       20.22      5.77 o
  -9   4   3       66.83       60.17      7.30 o
  -8   4   3      917.23      915.07     17.13 o
  -7   4   3     2580.73     2585.55     26.99 o
  -6   4   3        3.79        6.28      3.90 o
  -5   4   3       36.16       36.80      4.30 o
  -4   4   3     2217.45     2229.12     23.46 o
  -3   4   3     1613.39     1469.22     14.76 o
  -2   4   3     6987.96     6787.12     46.76 o
  -1   4   3        1.53        4.29      2.81 o
   0   4   3     1747.91     1661.12     19.42 o
   1   4   3     6209.78     6467.26    168.93 o
   2   4   3     3677.80     3523.10     32.35 o
   3   4   3     2146.26     1997.41     19.13 o
   4   4   3      964.62      915.25     12.46 o
   5   4   3      804.04      783.12     12.43 o
   6   4   3      144.27      147.95      7.22 o
   7   4   3     1871.41     1954.75     24.30 o
   8   4   3      157.87      163.42      9.03 o
  -8   5   3      741.30      725.69     16.53 o
  -7   5   3        3.50        4.35      7.20 o
  -6   5   3      264.90      252.24      9.23 o
  -5   5   3      160.83      150.19      7.40 o
  -4   5   3      886.54      854.37     12.65 o
  -3   5   3       94.19       90.64      5.33 o
  -2   5   3     2800.66     2749.43     26.77 o
  -1   5   3      425.03      403.54      5.92 o
   0   5   3     3316.19     3204.77     97.33 o
   1   5   3      164.17      148.52      4.27 o
   2   5   3      222.15      223.34      6.77 o
   3   5   3       54.58       56.93      4.72 o
   4   5   3      237.50      239.82      7.49 o
   5   5   3      832.82      851.71     15.06 o
   6   5   3      145.87      152.44      8.08 o
   7   5   3      168.00      183.93      8.94 o
  -7   6   3      291.08      280.25     10.75 o
  -6   6   3     1446.86     1466.17     21.42 o
  -5   6   3     1195.72     1175.76     18.59 o
  -4   6   3        1.67        4.86      5.88 o
  -3   6   3      150.54      156.40      7.58 o
  -2   6   3      620.25      598.33     11.21 o
  -1   6   3     2591.33     2491.57     29.33 o
   0   6   3     6228.59     6564.41     73.06 o
   1   6   3      877.88      839.39     38.88 o
   2   6   3        1.13        2.09      5.97 o
   3   6   3     5667.05     6151.98     53.92 o
   4   6   3       63.19       67.66      6.01 o
   5   6   3      116.76      127.25      7.41 o
   6   6   3      287.36      317.11     11.25 o
  -6   7   3      204.43      216.27     10.08 o
  -5   7   3      717.75      713.03     16.12 o
  -4   7   3      887.58      862.57     16.84 o
  -3   7   3        1.70        5.88      4.84 o
  -2   7   3     2038.28     2028.23     24.44 o
  -1   7   3      610.42      586.65      9.40 o
   0   7   3     1056.95     1019.32     20.59 o
   1   7   3      214.76      213.02      6.18 o
   2   7   3       59.03       60.05      6.08 o
   3   7   3       34.52       38.80      5.80 o
   4   7   3      490.07      472.65     13.08 o
   5   7   3      145.30      151.95      8.96 o
  -4   8   3      270.35      259.19     11.47 o
  -3   8   3      269.99      252.04     10.91 o
  -2   8   3     2083.20     2015.82     26.70 o
  -1   8   3       98.89      100.83      5.33 o
   0   8   3      428.90      423.75      9.06 o
   1   8   3      893.94      840.91     12.35 o
   2   8   3     1233.12     1251.90     21.28 o
   3   8   3      333.47      346.00     12.31 o
 -10   0   4      254.81      246.22     11.53 o
  -9   0   4       60.49       55.61      7.50 o
  -8   0   4     1445.93     1532.89     21.24 o
  -7   0   4       89.41       97.97      6.13 o
  -6   0   4       78.71      101.80      6.14 o
  -5   0   4     4748.81     4509.97     39.55 o
  -4   0   4        9.05       10.53      3.69 o
  -3   0   4       19.89       24.31      3.51 o
  -2   0   4     7881.71     7494.43     45.56 o
  -1   0   4       15.79       60.29      2.51 o
   0   0   4     1376.63     1330.77     31.00 o
   1   0   4      149.66      206.12      9.32 o
   2   0   4       96.34      100.85      4.39 o
   3   0   4     5862.83     5906.91     44.63 o
   4   0   4     2647.66     2620.20     25.75 o
   5   0   4      144.84      112.17      6.01 o
   6   0   4      574.53      456.61     10.21 o
   7   0   4       53.89       59.41      6.12 o
   8   0   4     2026.53     1498.45     22.63 o
   9   0   4      183.55      189.66      9.98 o
 -10   1   4      362.32      392.92     13.08 o
  -9   1   4      104.50      115.29      6.19 o
  -8   1   4     1143.92     1226.56     14.32 o
  -7   1   4       26.54       36.64      3.84 o
  -6   1   4      218.02      268.34     10.01 o
  -5   1   4     1408.25     1460.78     32.30 o
  -4   1   4       22.91       20.22      2.83 o
  -3   1   4      293.00      335.35     25.11 o
  -2   1   4      198.91      154.30      5.02 o
  -1   1   4     1550.93     1687.47     26.17 o
   0   1   4      350.06      293.86      7.53 o
   1   1   4      107.96       86.77      3.52 o
   2   1   4      633.57      673.85     19.30 o
   3   1   4       11.47       17.28      4.66 o
   4   1   4      112.31       94.86      3.83 o
   5   1   4     2515.80     2176.15     71.31 o
   6   1   4      151.88      144.48      4.81 o
   7   1   4     2351.75     1956.05     17.58 o
   8   1   4      770.92      703.90     44.59 o
   9   1   4     1052.83     1011.41     69.11 o
 -10   2   4      227.14      230.82     11.33 o
  -9   2   4     1223.76     1309.26     20.77 o
  -8   2   4      144.65      167.69      8.12 o
  -7   2   4     1394.07     1513.92     17.52 o
  -6   2   4      553.98      529.47      9.96 o
  -5   2   4       10.10       16.90      4.02 o
  -4   2   4     1349.48     1322.92     13.27 o
  -3   2   4     4043.66     4259.35     32.87 o
  -2   2   4     1800.60     1839.77     16.99 o
  -1   2   4     1476.61     1525.17     29.86 o
   0   2   4      197.00      198.64      3.42 o
   1   2   4     5044.35     5428.48    252.43 o
   2   2   4     8837.26     9243.76     52.38 o
   3   2   4      823.02      798.58     10.22 o
   4   2   4     1436.54     1320.77     14.14 o
   5   2   4      195.67      196.73      6.79 o
   6   2   4     1750.11     1643.85     18.11 o
   7   2   4     1147.21     1233.22     18.32 o
   8   2   4      182.85      175.84      8.67 o
   9   2   4        2.10       -4.68      8.09 o
  -9   3   4        6.93        6.35      6.14 o
  -8   3   4      274.39      274.23     10.04 o
  -7   3   4      598.17      578.92     12.88 o
  -6   3   4       14.26       16.31      4.30 o
  -5   3   4     2096.82     2011.85     20.41 o
  -4   3   4      251.91      251.93      6.76 o
  -3   3   4       54.66       53.11      4.19 o
  -2   3   4     3168.13     3238.05     28.86 o
  -1   3   4      962.56      928.99     16.55 o
   0   3   4     3736.51     3936.24    124.03 o
   1   3   4      652.16      625.28     14.44 o
   2   3   4      700.70      702.15      9.51 o
   3   3   4       14.37       16.33      3.40 o
   4   3   4       48.99       44.64      4.34 o
   5   3   4     3499.35     3701.78     32.76 o
   6   3   4      395.66      403.09     10.69 o
   7   3   4     2026.22     2154.21     25.08 o
   8   3   4      856.45      875.64     17.55 o
  -9   4   4       15.58       20.41      6.81 o
  -8   4   4      826.39      816.18     16.83 o
  -7   4   4       48.93       42.59      6.28 o
  -6   4   4      164.39      142.33      7.37 o
  -5   4   4     2122.84     2026.37     19.58 o
  -4   4   4      204.10      202.12      6.98 o
  -3   4   4       36.69       31.07      4.18 o
  -2   4   4     1474.56     1362.07     14.17 o
  -1   4   4      233.08      215.76      4.28 o
   0   4   4     1509.50     1414.62     11.42 o
   1   4   4        6.54       18.31      5.10 o
   2   4   4      219.37      193.25      6.05 o
   3   4   4     1342.78     1278.81     14.66 o
   4   4   4     3248.65     3254.13     30.51 o
   5   4   4      363.46      360.13      9.90 o
   6   4   4       68.71       72.21      6.30 o
   7   4   4       15.97       20.44      5.70 o
   8   4   4     1425.79     1467.59     23.09 o
  -8   5   4     1040.98     1036.49     19.50 o
  -7   5   4       34.21       37.71      6.51 o
  -6   5   4      246.83      226.11      9.24 o
  -5   5   4      307.89      292.43      9.52 o
  -4   5   4        0.52        8.78      3.95 o
  -3   5   4      208.61      179.77      6.69 o
  -2   5   4        5.82       19.68      4.10 o
  -1   5   4      651.84      609.48      7.38 o
   0   5   4        7.49       15.43      2.77 o
   1   5   4       63.70       60.85      3.39 o
   2   5   4      108.95      107.91      5.62 o
   3   5   4        0.61        2.60      3.73 o
   4   5   4       35.58       49.80      4.92 o
   5   5   4     1031.86     1027.97     17.14 o
   6   5   4       65.52       71.59      6.47 o
   7   5   4     1434.50     1490.30     22.95 o
  -7   6   4      651.22      601.40     15.48 o
  -6   6   4      562.83      574.35     14.01 o
  -5   6   4       72.56       74.44      6.65 o
  -4   6   4      879.88      810.62     15.11 o
  -3   6   4     1580.08     1561.60     20.14 o
  -2   6   4       59.50       62.77      5.87 o
  -1   6   4      851.99      790.76     13.56 o
   0   6   4       76.71       83.25      9.77 o
   1   6   4     1529.01     1512.41     55.81 o
   2   6   4     2744.47     2795.49     27.60 o
   3   6   4        1.85        5.41      6.08 o
   4   6   4       53.33       50.97      6.18 o
   5   6   4      305.54      300.62     10.67 o
   6   6   4      342.96      349.75     12.04 o
  -6   7   4        8.38       12.89      6.05 o
  -5   7   4      531.75      515.98     14.19 o
  -4   7   4      117.64      127.65      8.31 o
  -3   7   4       50.68       52.53      6.32 o
  -2   7   4      753.49      759.18     15.47 o
  -1   7   4      278.96      269.76     13.38 o
   0   7   4      646.69      655.39     10.02 o
   1   7   4      118.22      112.33     10.60 o
   2   7   4      146.57      144.52      8.32 o
   3   7   4       47.30       49.51      5.99 o
   4   7   4        9.58       16.11      5.52 o
   5   7   4     1440.98     1549.45     24.47 o
  -3   8   4       14.61       12.91      6.92 o
  -2   8   4       89.63       84.70      7.96 o
  -1   8   4      283.12      284.56     11.76 o
   0   8   4      834.84      809.42     12.21 o
   1   8   4       28.04       21.26      4.50 o
   2   8   4      184.99      192.07      9.72 o
 -10   0   5      822.80      817.79     19.10 o
  -9   0   5      844.38      878.59     18.09 o
  -8   0   5     5056.25     4786.23     45.02 o
  -7   0   5      104.26      126.85      7.01 o
  -6   0   5      357.78      416.79      9.84 o
  -5   0   5     1126.08     1168.98     14.49 o
  -4   0   5     1159.13     1239.51     13.87 o
  -3   0   5    13514.53    11291.05     68.29 o
  -2   0   5       34.34       39.58      4.02 o
  -1   0   5     1540.73     1833.80     36.83 o
   0   0   5    13149.95    14875.26   1043.38 o
   1   0   5       11.94       19.02      2.48 o
   2   0   5     2459.54     2483.38     23.82 o
   3   0   5     6100.92     6185.80     49.08 o
   4   0   5      431.42      487.21     10.16 o
   5   0   5     1258.18      921.80     14.33 o
   6   0   5     4323.26     2954.54     30.47 o
   7   0   5       72.69       51.94      6.67 o
   8   0   5      296.52      258.51     11.20 o
   9   0   5       10.88       17.94      6.98 o
 -10   1   5       96.92       98.07      6.84 o
  -9   1   5       32.64       23.60      5.20 o
  -8   1   5      234.99      252.16      9.19 o
  -7   1   5     6538.21     5873.19    137.34 o
  -6   1   5       59.79       69.84      5.32 o
  -5   1   5     8024.87     7541.41    396.55 o
  -4   1   5     5306.39     5553.17    182.81 o
  -3   1   5     4651.30     4976.53    266.27 o
  -2   1   5     6258.05     6664.05    305.57 o
  -1   1   5      501.85      534.23     10.21 o
   0   1   5     2301.54     2563.23     51.01 o
   1   1   5     1944.35     2059.51     47.68 o
   2   1   5     7001.44     6814.57    142.56 o
   3   1   5        0.74       -0.20      3.98 o
   4   1   5     4612.13     4497.22    140.43 o
   5   1   5      536.57      481.92     20.10 o
   6   1   5       27.20       19.89      3.63 o
   7   1   5        2.33        6.35      5.15 o
   8   1   5      465.59      447.38     19.72 o
   9   1   5      890.30      807.44    109.46 o
 -10   2   5     1688.71     1746.52     26.28 o
  -9   2   5      106.10      105.26      8.10 o
  -8   2   5       28.94       20.17      6.46 o
  -7   2   5     3319.40     3304.63     33.38 o
  -6   2   5      364.63      373.79      8.75 o
  -5   2   5       13.36       20.85      4.25 o
  -4   2   5      262.50      243.53      6.92 o
  -3   2   5       89.28       93.53      4.73 o
  -2   2   5     3439.10     3520.74     30.63 o
  -1   2   5     4198.93     4400.64     59.80 o
   0   2   5      219.17      220.10      4.44 o
   1   2   5     2223.91     2276.04    122.46 o
   2   2   5      669.49      667.11      9.70 o
   3   2   5      147.65      148.31      5.76 o
   4   2   5     3010.91     3172.23     29.10 o
   5   2   5      261.26      248.12      7.64 o
   6   2   5     1408.08     1343.66     18.90 o
   7   2   5     1968.58     2083.22     25.06 o
   8   2   5      678.46      657.36     15.41 o
  -9   3   5        0.06        9.25      5.96 o
  -8   3   5      146.32      148.02      8.28 o
  -7   3   5     5235.97     5201.10     51.55 o
  -6   3   5       15.81        5.79      6.83 o
  -5   3   5    10437.69    10301.09     68.95 o
  -4   3   5     5412.23     5330.80     44.16 o
  -3   3   5     7395.20     7585.30     51.76 o
  -2   3   5     7007.29     7516.32     49.70 o
  -1   3   5       21.46       29.15      5.26 o
   0   3   5     2336.20     2426.25     60.65 o
   1   3   5      184.15      180.80      5.57 o
   2   3   5     8932.98     9677.51     59.69 o
   3   3   5     1099.70     1048.85     13.01 o
   4   3   5     4302.76     4446.73     41.41 o
   5   3   5     1207.66     1270.16     16.04 o
   6   3   5        0.75        3.91      6.18 o
   7   3   5       10.50        3.99      5.76 o
   8   3   5       80.99       99.11      7.86 o
  -9   4   5      969.48      964.52     19.17 o
  -8   4   5     2301.90     2265.97     27.84 o
  -7   4   5       80.29       78.09      6.69 o
  -6   4   5      374.91      352.54     10.38 o
  -5   4   5      910.83      873.09     13.28 o
  -4   4   5      791.10      753.09     12.05 o
  -3   4   5     3782.09     3774.29     36.68 o
  -2   4   5       18.99       31.15      4.02 o
  -1   4   5       65.19       58.90      3.15 o
   0   4   5     4082.83     4094.03    115.99 o
   1   4   5       38.82       43.71      5.77 o
   2   4   5     1249.77     1156.54     13.97 o
   3   4   5     3300.78     3379.75     30.84 o
   4   4   5      196.20      179.65      6.80 o
   5   4   5      499.96      501.96     12.07 o
   6   4   5     3650.08     3927.53     39.24 o
   7   4   5       56.63       85.36      7.05 o
  -8   5   5      191.92      175.75     10.45 o
  -7   5   5     3824.70     3764.52     36.40 o
  -6   5   5       51.74       52.07      6.17 o
  -5   5   5     3424.20     3366.01     34.78 o
  -4   5   5     2145.70     2086.82     21.01 o
  -3   5   5     1315.67     1278.53     15.80 o
  -2   5   5     2016.66     2012.15     19.53 o
  -1   5   5      323.87      313.29      5.72 o
   0   5   5      444.89      457.12     19.99 o
   1   5   5     1282.74     1262.74     43.61 o
   2   5   5     2286.17     2382.46     23.82 o
   3   5   5      128.06      127.55      6.78 o
   4   5   5     2004.58     2012.65     23.60 o
   5   5   5      150.24      140.21      8.14 o
   6   5   5       35.00       39.35      6.21 o
   7   5   5        0.49       14.30      5.75 o
  -7   6   5     1594.20     1510.33     23.94 o
  -6   6   5      359.30      343.02     11.82 o
  -5   6   5       95.77       93.41      7.40 o
  -4   6   5      243.37      223.89      8.98 o
  -3   6   5      145.18      134.97      7.64 o
  -2   6   5     1762.15     1723.24     21.42 o
  -1   6   5     2132.33     2092.03     41.36 o
   0   6   5      227.60      225.34      6.07 o
   1   6   5     1470.78     1476.38     53.89 o
   2   6   5      120.45      125.84      7.36 o
   3   6   5      108.52      108.11      7.27 o
   4   6   5     1917.00     2007.50     25.14 o
   5   6   5       44.20       48.24      7.03 o
   6   6   5      358.52      377.56     12.98 o
  -5   7   5     3802.48     3740.90     38.09 o
  -4   7   5     2037.98     2049.11     26.78 o
  -3   7   5     2055.35     2083.51     26.34 o
  -2   7   5     2108.04     2151.20     26.65 o
  -1   7   5        7.20        5.30      5.92 o
   0   7   5      409.57      406.36     13.08 o
   1   7   5      109.99      110.05      5.22 o
   2   7   5     2637.17     2680.66     30.32 o
   3   7   5      202.05      209.04      9.58 o
   4   7   5     1706.40     1764.45     26.02 o
  -3   8   5      499.24      456.66     14.33 o
  -2   8   5       25.86       32.06      6.78 o
  -1   8   5       29.87       33.65      4.48 o
   0   8   5      844.83      804.30     26.43 o
   1   8   5       18.25       16.57     10.60 o
   2   8   5      322.51      344.63     12.17 o
 -10   0   6      137.28      129.89     10.03 o
  -9   0   6      662.40      708.33     16.67 o
  -8   0   6       78.45       73.14      7.46 o
  -7   0   6      545.27      578.64     12.48 o
  -6   0   6     5638.73     5196.24     50.74 o
  -5   0   6       16.73       13.71      5.33 o
  -4   0   6       44.51       44.88      5.31 o
  -3   0   6      451.27      422.15      8.69 o
  -2   0   6     1552.57     1657.49     17.32 o
  -1   0   6     7570.44     8289.34    315.62 o
   0   0   6     1322.32     1498.12     35.34 o
   1   0   6     2286.75     2511.51     93.67 o
   2   0   6    11665.97    11988.85     74.83 o
   3   0   6     1926.17     2032.65     19.78 o
   4   0   6        0.19       10.82      4.55 o
   5   0   6      474.45      365.37     10.00 o
   6   0   6       72.00       53.84      7.02 o
   7   0   6       51.75       44.51      6.60 o
   8   0   6      313.39      258.71     11.65 o
 -10   1   6      617.44      657.60     12.68 o
  -9   1   6      221.72      225.75     11.06 o
  -8   1   6     2300.45     2346.55     20.30 o
  -7   1   6       15.08        9.64      5.32 o
  -6   1   6      387.31      438.02     15.26 o
  -5   1   6      452.17      473.25     29.51 o
  -4   1   6      278.10      308.98     14.04 o
  -3   1   6     3752.50     4002.70    240.11 o
  -2   1   6     6635.28     7147.80    427.47 o
  -1   1   6     6297.66     6751.58    179.36 o
   0   1   6     1309.04     1384.10     30.53 o
   1   1   6     3435.69     3702.56    103.11 o
   2   1   6     1223.38     1220.95     45.74 o
   3   1   6      929.39      836.09     29.99 o
   4   1   6     1149.77     1080.77     24.34 o
   5   1   6       58.88       47.37      4.15 o
   6   1   6      771.83      743.24     11.20 o
   7   1   6        5.57       -0.22      5.66 o
   8   1   6       89.57       75.84      6.06 o
  -9   2   6        3.91        4.06      8.73 o
  -8   2   6     1281.76     1280.11     20.36 o
  -7   2   6      632.49      639.11     13.78 o
  -6   2   6       69.09       73.89      5.46 o
  -5   2   6      605.97      615.29     10.95 o
  -4   2   6      683.59      682.30     10.98 o
  -3   2   6     3656.72     3806.68     35.53 o
  -2   2   6     2386.04     2434.43     23.43 o
  -1   2   6        3.87        1.65      2.87 o
   0   2   6     1639.19     1700.19     12.22 o
   1   2   6     5865.41     6154.51    259.76 o
   2   2   6       23.60       28.77      4.38 o
   3   2   6       69.38       88.27      5.20 o
   4   2   6      981.07     1022.36     14.22 o
   5   2   6      102.64      101.18      6.11 o
   6   2   6      466.29      495.02     12.52 o
   7   2   6     1587.81     1714.62     24.00 o
   8   2   6       33.33       41.52      7.54 o
  -9   3   6      630.52      639.40     15.92 o
  -8   3   6     2091.77     2113.00     26.53 o
  -7   3   6       17.38       19.87      5.84 o
  -6   3   6      125.49      132.53      6.67 o
  -5   3   6      211.76      195.48      7.28 o
  -4   3   6     1046.73     1043.64     13.68 o
  -3   3   6     4293.72     4126.49     38.59 o
  -2   3   6     4275.19     4488.39     39.15 o
  -1   3   6     6416.85     6839.71    221.54 o
   0   3   6      128.49      142.67      6.39 o
   1   3   6     2038.50     2050.85     96.05 o
   2   3   6      596.99      606.87     10.25 o
   3   3   6      870.29      809.21     12.28 o
   4   3   6      951.55      950.10     13.88 o
   5   3   6      103.20       98.66      6.61 o
   6   3   6      274.30      292.48     10.36 o
   7   3   6       78.56       96.34      7.55 o
  -8   4   6       11.15       14.32      6.16 o
  -7   4   6      299.24      299.77     10.84 o
  -6   4   6     2067.70     2084.39     24.50 o
  -5   4   6      104.37       95.47      6.04 o
  -4   4   6       79.67       72.43      5.39 o
  -3   4   6       56.75       67.96      4.98 o
  -2   4   6      497.69      454.57      9.34 o
  -1   4   6     3222.31     3239.84     64.07 o
   0   4   6       16.37       12.59      4.62 o
   1   4   6      627.28      585.55     24.53 o
   2   4   6     3725.19     3770.79     33.13 o
   3   4   6     1341.29     1295.09     16.24 o
   4   4   6       14.70       18.24      4.65 o
   5   4   6      408.43      446.27     12.08 o
   6   4   6       96.70      109.47      7.47 o
   7   4   6        2.12        0.94      6.06 o
  -8   5   6     1460.83     1432.47     23.67 o
  -7   5   6        7.36       13.29      6.11 o
  -6   5   6      386.58      394.19     11.76 o
  -5   5   6      278.33      268.77      9.85 o
  -4   5   6       51.87       48.36      5.91 o
  -3   5   6     1482.27     1561.46     18.32 o
  -2   5   6     2758.05     2800.00     26.86 o
  -1   5   6     2919.41     2958.68     21.49 o
   0   5   6     1131.16     1117.71     10.77 o
   1   5   6     2220.37     2262.14     83.47 o
   2   5   6      749.64      747.92     14.30 o
   3   5   6      569.01      536.31     12.59 o
   4   5   6      619.35      636.00     13.98 o
   5   5   6      109.73      125.31      7.89 o
   6   5   6      669.96      715.01     16.81 o
  -7   6   6      295.18      284.94     12.11 o
  -6   6   6      127.18      130.20      8.83 o
  -5   6   6      779.25      738.17     16.03 o
  -4   6   6      942.13      934.05     17.35 o
  -3   6   6      710.96      689.92     14.51 o
  -2   6   6      442.24      466.43     12.04 o
  -1   6   6       72.15       71.42      4.35 o
   0   6   6     1861.84     1863.52     54.80 o
   1   6   6     3116.01     3156.29    124.40 o
   2   6   6      420.74      406.29     11.62 o
   3   6   6       48.02       50.67      6.20 o
   4   6   6      842.42      858.42     17.22 o
   5   6   6       79.27       89.71      7.87 o
  -5   7   6       66.69       60.06      7.86 o
  -4   7   6      348.13      359.86     12.46 o
  -3   7   6     1145.04     1164.51     20.71 o
  -2   7   6     1516.53     1537.94     23.18 o
  -1   7   6     1972.13     1988.24     23.33 o
   0   7   6      182.02      183.66     13.43 o
   1   7   6      929.03      943.71     15.97 o
   2   7   6      219.93      218.89      9.81 o
   3   7   6      361.28      368.78     12.96 o
  -1   8   6      778.13      751.42     12.62 o
   0   8   6      138.04      139.94      7.15 o
  -9   0   7        7.41       20.91      7.22 o
  -8   0   7       64.68       53.80      8.06 o
  -7   0   7     2531.78     2567.52     29.05 o
  -6   0   7       46.20       52.39      6.15 o
  -5   0   7      105.90      108.95      6.69 o
  -4   0   7     4537.33     4545.76     44.02 o
  -3   0   7      161.17      170.21      6.71 o
  -2   0   7      515.30      541.71     10.07 o
  -1   0   7     4950.30     5362.50    266.34 o
   0   0   7        7.73       20.47      3.30 o
   1   0   7     3273.84     3519.52    210.59 o
   2   0   7     2891.73     2971.30     29.81 o
   3   0   7       76.43       83.49      6.10 o
   4   0   7     3052.64     3179.45     33.87 o
   5   0   7      895.05      647.68     14.57 o
   6   0   7       41.57       32.00      6.99 o
   7   0   7      273.18      228.84     11.00 o
   8   0   7      120.14      112.35      9.25 o
  -9   1   7      188.06      203.37     10.26 o
  -8   1   7     1110.62     1114.52     20.43 o
  -7   1   7        6.46       11.87     12.57 o
  -6   1   7        9.33        9.14      4.66 o
  -5   1   7      124.79      141.76      5.09 o
  -4   1   7     1700.16     1746.38     63.50 o
  -3   1   7     1953.66     2036.14     70.41 o
  -2   1   7      799.79      796.18     19.35 o
  -1   1   7     4297.15     4519.67     92.09 o
   0   1   7       60.26       65.33      3.52 o
   1   1   7     3201.29     3381.94     70.24 o
   2   1   7       15.61        7.10      4.14 o
   3   1   7      712.81      642.45      8.59 o
   4   1   7      827.60      799.99     21.26 o
   5   1   7     1342.85     1171.00     63.19 o
   6   1   7     2574.80     2533.16     21.53 o
   7   1   7      456.84      408.50      9.82 o
   8   1   7     2830.25     2525.06     24.21 o
  -9   2   7      985.68      987.58     20.11 o
  -8   2   7     1054.26     1088.97     19.40 o
  -7   2   7        1.75       16.56      5.28 o
  -6   2   7     1779.66     1781.32     20.07 o
  -5   2   7      902.97      898.96     13.65 o
  -4   2   7        4.40        8.96      4.59 o
  -3   2   7     1381.31     1407.38     16.04 o
  -2   2   7     1225.02     1196.64     14.35 o
  -1   2   7      983.35      953.29      9.13 o
   0   2   7     1816.36     1927.31     13.67 o
   1   2   7      284.45      287.86      8.11 o
   2   2   7      225.48      208.07      7.15 o
   3   2   7     4342.89     4346.54     37.84 o
   4   2   7      270.85      280.59      8.74 o
   5   2   7      277.84      275.91     10.00 o
   6   2   7      543.98      607.81     14.58 o
   7   2   7      586.01      617.94     15.59 o
  -9   3   7       15.98       18.94      6.88 o
  -8   3   7     1476.16     1444.01     22.84 o
  -7   3   7      210.83      217.20      9.79 o
  -6   3   7      430.95      424.92     11.72 o
  -5   3   7        1.42        0.72      5.79 o
  -4   3   7      738.18      723.75     12.23 o
  -3   3   7     2371.49     2254.66     22.85 o
  -2   3   7     1234.63     1246.60     15.04 o
  -1   3   7     7362.49     7748.80     47.35 o
   0   3   7       97.17      120.54     14.50 o
   1   3   7     5131.71     5421.84    166.55 o
   2   3   7       19.61       22.94      4.13 o
   3   3   7      546.47      517.74     10.80 o
   4   3   7      836.39      832.38     15.36 o
   5   3   7     1332.80     1409.61     20.58 o
   6   3   7     2942.57     3222.09     33.49 o
   7   3   7      236.91      259.59     11.24 o
  -8   4   7        9.16       16.78      6.57 o
  -7   4   7     1605.52     1592.48     23.42 o
  -6   4   7       24.63       32.02      5.96 o
  -5   4   7      113.18      101.47      6.99 o
  -4   4   7     2052.55     2004.58     21.05 o
  -3   4   7        5.96        5.79      6.02 o
  -2   4   7      381.71      367.64      9.03 o
  -1   4   7     1401.18     1422.93     11.88 o
   0   4   7        4.53       10.95      5.87 o
   1   4   7     2210.59     2232.52    124.84 o
   2   4   7     2287.47     2299.30     21.99 o
   3   4   7      139.64      116.52      7.10 o
   4   4   7      998.00     1024.90     17.51 o
   5   4   7     1224.34     1259.63     20.50 o
   6   4   7        0.19       -8.08      8.08 o
  -7   5   7      104.25      112.39      8.53 o
  -6   5   7       27.35       22.70      6.79 o
  -5   5   7      149.12      128.97      8.39 o
  -4   5   7      958.19      976.20     16.96 o
  -3   5   7      650.79      673.10     14.10 o
  -2   5   7      269.67      281.84      9.53 o
  -1   5   7     1384.64     1391.10     13.74 o
   0   5   7       27.90       34.73      3.86 o
   1   5   7     1027.06     1045.59     36.65 o
   2   5   7       17.29       16.60      5.33 o
   3   5   7      313.04      315.76     10.85 o
   4   5   7      383.55      404.97     12.21 o
   5   5   7      749.90      749.78     16.86 o
   6   5   7     1373.93     1550.36     25.10 o
  -6   6   7      772.11      752.32     17.70 o
  -5   6   7      607.96      626.16     15.43 o
  -4   6   7       77.88       65.30      7.47 o
  -3   6   7     1440.65     1402.43     21.33 o
  -2   6   7      560.19      569.22     13.78 o
  -1   6   7        0.40       12.23      7.98 o
   0   6   7     1264.76     1287.37     14.35 o
   1   6   7        9.50       11.31      4.32 o
   2   6   7        8.22       12.71      5.64 o
   3   6   7     1712.93     1758.02     24.96 o
   4   6   7       10.91       22.08      6.12 o
  -4   7   7      374.25      377.11     13.04 o
  -3   7   7      889.69      936.78     19.20 o
  -2   7   7      434.34      444.74     13.46 o
  -1   7   7     2492.25     2552.24     36.80 o
   0   7   7       74.02       83.60      5.60 o
   1   7   7     1660.56     1718.99     61.03 o
   2   7   7        0.78       -8.26      8.26 o
  -9   0   8      539.92      561.51     16.78 o
  -8   0   8      205.59      203.79     11.02 o
  -7   0   8     5885.93     5302.93     50.69 o
  -6   0   8       94.40       89.76      7.24 o
  -5   0   8       22.06       28.26      5.73 o
  -4   0   8     2486.48     2637.89     26.81 o
  -3   0   8      408.02      407.02      9.74 o
  -2   0   8     1898.18     2063.03     20.29 o
  -1   0   8      298.92      304.41      6.02 o
   0   0   8      112.56      104.17      7.12 o
   1   0   8     3277.14     3590.67    172.98 o
   2   0   8      313.44      297.90      8.93 o
   3   0   8      112.21      120.89      6.94 o
   4   0   8      893.85      954.55     15.87 o
   5   0   8        0.96       17.53      5.99 o
   6   0   8       11.05        4.89      8.16 o
   7   0   8      161.75      112.62      9.75 o
  -9   1   8        1.27       -1.15      6.94 o
  -8   1   8       61.91       71.80      5.83 o
  -7   1   8      458.38      490.01     10.39 o
  -6   1   8      602.40      656.70     14.48 o
  -5   1   8     1350.81     1433.37     63.65 o
  -4   1   8     6020.24     6376.02    506.49 o
  -3   1   8      566.56      611.13     47.82 o
  -2   1   8     1140.65     1239.11     16.66 o
  -1   1   8      387.82      407.16      4.78 o
   0   1   8      140.27      151.35      4.35 o
   1   1   8      841.80      871.79     16.33 o
   2   1   8     4464.20     4662.81    223.77 o
   3   1   8      338.59      336.21      7.76 o
   4   1   8     1709.49     1725.42     30.25 o
   5   1   8      856.90      780.70     59.64 o
   6   1   8      279.53      265.55     14.53 o
   7   1   8        5.26       14.58      9.97 o
  -9   2   8     1465.84     1432.76     24.55 o
  -8   2   8        7.77        6.18      9.19 o
  -7   2   8      255.72      258.72     10.43 o
  -6   2   8     3195.68     3181.54     31.39 o
  -5   2   8     1445.12     1425.16     18.00 o
  -4   2   8      230.16      248.72      8.07 o
  -3   2   8      297.90      325.94      8.73 o
  -2   2   8     1691.26     1659.30     18.33 o
  -1   2   8      758.32      774.53     14.99 o
   0   2   8      773.44      827.29     33.39 o
   1   2   8       20.55       36.11      8.49 o
   2   2   8      149.42      153.09      6.88 o
   3   2   8     1262.03     1248.20     17.16 o
   4   2   8      194.73      195.71      9.02 o
   5   2   8      906.20      982.40     18.15 o
   6   2   8      847.62      888.30     18.30 o
   7   2   8        2.80        8.72      8.84 o
  -8   3   8       14.51       26.63      6.86 o
  -7   3   8      305.55      312.35     11.29 o
  -6   3   8      755.40      738.13     15.55 o
  -5   3   8     1357.07     1404.60     20.19 o
  -4   3   8     8760.70     8997.76     69.28 o
  -3   3   8      167.33      166.41      7.00 o
  -2   3   8     2926.85     2956.32     30.60 o
  -1   3   8      662.09      661.94      8.38 o
   0   3   8        4.18        6.85      3.60 o
   1   3   8      168.40      182.85      5.15 o
   2   3   8     2087.64     2222.81     22.15 o
   3   3   8     1103.87     1098.15     17.89 o
   4   3   8      390.28      443.79     12.32 o
   5   3   8      984.66     1014.45     18.90 o
   6   3   8       85.89       79.38      8.03 o
  -8   4   8      361.68      333.66     13.29 o
  -7   4   8     3076.77     3014.80     33.89 o
  -6   4   8       96.44       82.93      7.48 o
  -5   4   8       21.53       19.86      6.12 o
  -4   4   8     2080.99     2055.24     24.30 o
  -3   4   8      405.89      399.91     10.31 o
  -2   4   8      403.44      389.42      9.75 o
  -1   4   8      341.74      339.54     10.25 o
   0   4   8      184.57      175.87      5.20 o
   1   4   8     1450.60     1597.69     23.67 o
   2   4   8      404.10      417.55     11.35 o
   3   4   8       53.80       54.37      6.06 o
   4   4   8      569.06      576.50     14.64 o
   5   4   8        0.27        0.51      7.48 o
   6   4   8        0.86       -0.66      5.93 o
  -7   5   8      364.62      366.26     13.13 o
  -6   5   8      345.44      345.56     12.27 o
  -5   5   8      823.99      815.79     17.05 o
  -4   5   8     2415.71     2355.83     28.10 o
  -3   5   8      354.35      333.93     11.25 o
  -2   5   8      339.32      331.21     11.25 o
  -1   5   8      148.34      133.61      5.62 o
   0   5   8      222.41      246.39      6.65 o
   1   5   8      641.93      668.52     40.70 o
   2   5   8     3154.24     3308.13     33.21 o
   3   5   8       63.90       65.57      7.19 o
   4   5   8     1643.74     1820.49     25.76 o
   5   5   8      433.01      495.86     14.59 o
  -6   6   8     1675.11     1601.99     25.95 o
  -5   6   8      883.05      924.93     19.01 o
  -4   6   8       39.39       49.71      6.93 o
  -3   6   8      290.01      273.03     11.11 o
  -2   6   8      184.04      181.06      9.34 o
  -1   6   8      599.85      584.78     10.43 o
   0   6   8      612.38      642.20     36.60 o
   1   6   8       38.65       47.93      5.04 o
   2   6   8      255.29      280.58     11.23 o
   3   6   8      564.46      574.74     15.75 o
  -3   7   8       66.10       63.21      8.31 o
  -2   7   8     1119.34     1191.60     21.98 o
  -1   7   8      228.29      220.78      7.43 o
   0   7   8        7.72       14.29      6.34 o
   1   7   8      108.88      113.57     11.10 o
  -9   0   9       55.83       69.26      9.70 o
  -8   0   9        4.26        5.82      9.52 o
  -7   0   9        7.35       10.11      6.93 o
  -6   0   9      769.72      744.20     16.65 o
  -5   0   9     3872.17     3881.71     40.20 o
  -4   0   9        9.10       12.04      4.94 o
  -3   0   9      231.50      208.99      8.22 o
  -2   0   9      423.78      396.11     10.08 o
  -1   0   9     2586.85     2636.71     44.75 o
   0   0   9     4717.31     5137.91     84.03 o
   1   0   9      467.16      492.38      7.69 o
   2   0   9      835.64      881.46     14.53 o
   3   0   9     5412.22     5964.09     58.22 o
   4   0   9      819.40      892.85     17.64 o
   5   0   9      342.95      252.71     11.09 o
   6   0   9      226.33      164.38      9.79 o
  -9   1   9      210.31      207.53     12.99 o
  -8   1   9      394.64      407.31     10.04 o
  -7   1   9       18.59       25.29      4.78 o
  -6   1   9      673.64      667.47     20.10 o
  -5   1   9      219.10      226.79      7.25 o
  -4   1   9       95.67       97.78      6.14 o
  -3   1   9     1377.97     1532.19     13.34 o
  -2   1   9      302.38      307.46     12.88 o
  -1   1   9      856.34      938.00     14.45 o
   0   1   9      541.19      539.72     10.51 o
   1   1   9     3330.31     3559.25     85.90 o
   2   1   9       23.51       40.37     11.95 o
   3   1   9      812.23      767.14     11.22 o
   4   1   9       55.08       64.38      5.04 o
   5   1   9      487.49      450.84     16.52 o
   6   1   9        3.72        1.85      5.56 o
  -8   2   9      789.98      772.75     18.31 o
  -7   2   9      313.82      291.67     11.72 o
  -6   2   9      274.41      262.83     10.49 o
  -5   2   9      262.32      263.15     10.05 o
  -4   2   9      713.83      679.67     13.12 o
  -3   2   9     1013.85      997.87     15.40 o
  -2   2   9     1150.21     1187.99     16.49 o
  -1   2   9      179.30      181.71      5.28 o
   0   2   9        4.08        3.31      4.88 o
   1   2   9     1195.10     1268.17     70.81 o
   2   2   9     2572.25     2658.90     25.94 o
   3   2   9       91.32       98.41      7.51 o
   4   2   9       38.21       44.24      7.11 o
   5   2   9     1988.51     2200.74     28.75 o
   6   2   9       55.67       57.35      8.20 o
  -8   3   9      706.02      680.44     17.73 o
  -7   3   9       37.97       41.94      7.03 o
  -6   3   9      404.55      408.96     12.69 o
  -5   3   9      345.70      331.26     11.17 o
  -4   3   9       25.90       28.36      5.89 o
  -3   3   9     1835.19     1818.02     20.87 o
  -2   3   9      652.84      613.43     12.34 o
  -1   3   9      431.12      455.28      9.53 o
   0   3   9      778.47      776.03     11.74 o
   1   3   9     1279.03     1311.97     52.93 o
   2   3   9        3.81       13.79      5.01 o
   3   3   9      487.26      501.32     13.44 o
   4   3   9        8.05        6.40      8.38 o
   5   3   9      426.98      464.65     14.38 o
   6   3   9      138.13      162.87     10.30 o
  -7   4   9       69.30       70.31      8.22 o
  -6   4   9      523.02      493.18     14.00 o
  -5   4   9     1354.26     1321.30     21.17 o
  -4   4   9       45.77       40.72      6.43 o
  -3   4   9        0.93       21.35      5.39 o
  -2   4   9      125.79      128.94      7.89 o
  -1   4   9     1298.32     1341.79     14.28 o
   0   4   9     2424.41     2551.99     28.11 o
   1   4   9       50.62       50.54      4.61 o
   2   4   9      326.20      337.85     11.30 o
   3   4   9     2563.46     2763.73     30.94 o
   4   4   9      652.41      706.92     16.56 o
   5   4   9      199.47      210.69     10.68 o
  -6   5   9      500.78      468.11     14.91 o
  -5   5   9       93.45       95.27      8.14 o
  -4   5   9      107.38      105.88      8.68 o
  -3   5   9      641.34      634.96     15.73 o
  -2   5   9      119.42      125.67      8.22 o
  -1   5   9      735.83      733.29     11.34 o
   0   5   9      211.66      211.89      6.65 o
   1   5   9     2420.29     2539.04     39.34 o
   2   5   9       22.17       15.53      6.39 o
   3   5   9      656.41      671.68     16.67 o
   4   5   9       69.20       76.35      7.97 o
  -5   6   9       43.37       39.09      7.72 o
  -4   6   9      804.63      788.81     18.24 o
  -3   6   9     1117.21     1137.76     21.45 o
  -2   6   9      395.02      364.18     12.64 o
  -1   6   9        7.84       22.74      6.93 o
   0   6   9      147.54      149.69      6.53 o
   1   6   9     1544.83     1621.78     80.44 o
   2   6   9     1891.05     2041.13     28.96 o
  -8   0  10      907.26      857.83     20.58 o
  -7   0  10      286.29      277.39     12.44 o
  -6   0  10     2034.44     2061.40     27.83 o
  -5   0  10      135.03      137.37      9.14 o
  -4   0  10       35.75       51.42      6.34 o
  -3   0  10     9200.23     9763.39     77.09 o
  -2   0  10      120.85      113.48      7.10 o
  -1   0  10      465.64      445.62      8.51 o
   0   0  10     5001.22     5224.69     32.78 o
   1   0  10      467.76      488.61      8.12 o
   2   0  10      370.92      394.40     11.42 o
   3   0  10      824.61      911.46     18.04 o
   4   0  10      802.90      779.19     17.70 o
   5   0  10      381.00      293.25     12.40 o
   6   0  10     2435.42     1608.21     27.36 o
  -8   1  10      448.82      451.04     27.97 o
  -7   1  10       71.06       76.28      5.93 o
  -6   1  10      115.49      114.84      6.27 o
  -5   1  10      295.64      300.12     10.39 o
  -4   1  10       18.30       23.24      6.95 o
  -3   1  10       84.69       92.79      4.70 o
  -2   1  10      199.15      199.42      5.95 o
  -1   1  10     4766.63     5187.95     77.76 o
   0   1  10      134.57      130.89      3.58 o
   1   1  10     2861.50     2995.36     78.08 o
   2   1  10      373.39      396.10     11.48 o
   3   1  10       69.80       73.43      5.14 o
   4   1  10      129.52      119.26      6.27 o
   5   1  10       44.24       33.05      5.48 o
   6   1  10     1694.73     1699.40     70.55 o
  -8   2  10       36.09       28.28      7.79 o
  -7   2  10     1368.04     1250.79     22.52 o
  -6   2  10       17.15       24.80      6.65 o
  -5   2  10     1013.22      961.64     18.76 o
  -4   2  10     1280.14     1236.11     20.48 o
  -3   2  10     1661.17     1628.68     22.96 o
  -2   2  10      634.38      652.36     13.34 o
  -1   2  10     3516.93     3544.28     93.41 o
   0   2  10        0.42        9.09      4.09 o
   1   2  10      197.70      236.71     26.20 o
   2   2  10       53.85       62.25      6.79 o
   3   2  10       73.57       57.13      7.33 o
   4   2  10     4197.79     4653.13     48.33 o
   5   2  10      855.33      900.84     19.69 o
  -7   3  10      205.59      180.74     10.88 o
  -6   3  10      697.66      708.65     16.78 o
  -5   3  10      818.47      778.53     17.19 o
  -4   3  10       15.19       30.70      6.27 o
  -3   3  10       46.66       39.86      6.75 o
  -2   3  10       34.49       29.67      6.53 o
  -1   3  10     5121.26     5266.76     58.10 o
   0   3  10      701.98      670.10     29.90 o
   1   3  10     2455.24     2554.31    130.87 o
   2   3  10      778.14      827.89     16.95 o
   3   3  10        4.82        4.29      5.89 o
   4   3  10       49.04       54.77      7.60 o
   5   3  10       26.95       14.09      8.19 o
  -7   4  10       95.90       90.31      9.28 o
  -6   4  10     1417.24     1334.04     23.52 o
  -5   4  10       72.88       67.54      7.93 o
  -4   4  10       15.59        9.72      6.43 o
  -3   4  10     5265.36     5168.83     49.03 o
  -2   4  10        4.74        1.39      7.53 o
  -1   4  10      259.66      258.90      7.33 o
   0   4  10     2161.77     2249.42     31.37 o
   1   4  10      356.44      380.22      8.74 o
   2   4  10      358.86      373.89     12.17 o
   3   4  10      934.70     1024.26     19.82 o
   4   4  10      728.12      757.67     17.96 o
  -5   5  10       67.80       59.21      8.20 o
  -4   5  10       70.11       67.54      8.14 o
  -3   5  10       77.53       77.65      8.07 o
  -2   5  10      210.05      214.33     10.60 o
  -1   5  10     2363.69     2454.28     21.55 o
   0   5  10        4.00       11.37      8.34 o
   1   5  10     1562.70     1651.83     40.52 o
   2   5  10      128.28      149.54     10.03 o
   3   5  10       61.60       75.47      8.09 o
  -3   6  10     1274.40     1256.29     23.36 o
  -2   6  10     1047.17     1020.58     21.29 o
  -1   6  10     2014.50     2091.33     84.76 o
   0   6  10      194.42      194.61      7.79 o
   1   6  10      177.61      189.87      9.31 o
  -8   0  11      897.12      839.94     20.87 o
  -7   0  11       19.98       17.43      8.71 o
  -6   0  11     7613.27     7515.82     65.43 o
  -5   0  11      323.32      312.11     11.74 o
  -4   0  11     1018.28     1047.45     19.12 o
  -3   0  11      339.04      321.57     11.30 o
  -2   0  11      350.36      362.02     11.95 o
  -1   0  11     1887.72     1861.89     77.85 o
   0   0  11      203.59      174.43      7.86 o
   1   0  11      118.45      118.62      6.93 o
   2   0  11       94.94      117.45      7.95 o
   3   0  11      223.81      246.23     10.85 o
   4   0  11      507.14      527.45     14.99 o
   5   0  11      302.11      206.77     11.29 o
  -7   1  11      140.41      152.43      7.46 o
  -6   1  11      946.13      932.36     13.95 o
  -5   1  11      109.64      120.16      6.39 o
  -4   1  11      697.67      697.20     11.47 o
  -3   1  11       77.92       88.17      5.60 o
  -2   1  11       67.41       79.44      5.33 o
  -1   1  11      166.29      174.77      6.88 o
   0   1  11      239.21      236.49      6.02 o
   1   1  11      274.57      267.80      5.40 o
   2   1  11      164.36      159.58      9.95 o
   3   1  11     1100.34     1015.29     29.29 o
   4   1  11      269.65      293.06      9.64 o
   5   1  11      873.20      755.66     39.71 o
  -7   2  11      405.48      358.98     14.27 o
  -6   2  11     1400.78     1275.76     23.09 o
  -5   2  11      454.19      421.57     13.69 o
  -4   2  11     4965.56     4957.27     49.18 o
  -3   2  11      130.41      145.63      8.89 o
  -2   2  11       81.73       89.66      7.99 o
  -1   2  11      123.25      118.22     10.15 o
   0   2  11      266.44      288.20      7.72 o
   1   2  11     1863.97     2007.21     79.40 o
   2   2  11      981.57     1005.13     19.26 o
   3   2  11        6.23       23.71      6.74 o
   4   2  11       41.58       40.20      8.07 o
  -7   3  11      115.70      110.45     10.15 o
  -6   3  11      717.13      660.61     17.53 o
  -5   3  11      300.96      270.91     11.90 o
  -4   3  11      775.04      766.38     17.22 o
  -3   3  11      837.75      796.23     17.27 o
  -2   3  11       16.37       27.43      6.00 o
  -1   3  11      778.71      781.52     12.05 o
   0   3  11      264.39      272.66     18.00 o
   1   3  11       83.78       94.69      5.64 o
   2   3  11        1.65        9.24      6.33 o
   3   3  11      487.67      498.58     14.79 o
   4   3  11       15.86       15.99      7.15 o
  -6   4  11     4637.57     4392.40     44.56 o
  -5   4  11      246.43      228.69     11.09 o
  -4   4  11      755.18      742.16     17.56 o
  -3   4  11      346.96      347.50     12.75 o
  -2   4  11      400.01      389.97     13.08 o
  -1   4  11      823.80      840.76     12.91 o
   0   4  11      286.38      310.18      8.32 o
   1   4  11       56.42       53.25      7.42 o
   2   4  11        8.84       19.26      6.90 o
   3   4  11      347.06      394.30     13.76 o
  -4   5  11      407.63      436.60     14.72 o
  -3   5  11        8.08       15.89      7.17 o
  -2   5  11       57.96       48.83      8.21 o
  -1   5  11       11.37       20.17      7.01 o
   0   5  11      142.53      146.89      7.35 o
   1   5  11      239.79      255.29     29.28 o
  -7   0  12      643.65      632.60     18.06 o
  -6   0  12     1624.52     1601.71     26.63 o
  -5   0  12      433.52      413.85     13.99 o
  -4   0  12     3533.97     3613.94     37.72 o
  -3   0  12      300.09      300.86     11.59 o
  -2   0  12       52.42       47.25      7.48 o
  -1   0  12      131.76      114.30      6.38 o
   0   0  12       66.18       61.19      5.45 o
   1   0  12     7674.48     8216.30    264.56 o
   2   0  12       13.78       19.28      6.09 o
   3   0  12     1412.74     1391.51     24.12 o
   4   0  12     1556.90     1643.89     27.04 o
  -7   1  12       17.92        5.63      7.73 o
  -6   1  12        3.23        8.09      6.24 o
  -5   1  12      459.03      445.77     14.20 o
  -4   1  12      607.93      582.18     11.14 o
  -3   1  12        5.03        8.57      5.10 o
  -2   1  12     2396.73     2475.96     21.59 o
  -1   1  12       56.55       62.32      5.37 o
   0   1  12      934.77      961.96     25.62 o
   1   1  12       91.86       94.60      4.07 o
   2   1  12       53.21       73.55      5.35 o
   3   1  12       75.46       67.70      5.85 o
  -6   2  12     2687.87     2441.50     33.15 o
  -5   2  12      209.76      195.33     11.34 o
  -4   2  12       28.87       26.73      7.91 o
  -3   2  12       55.94       63.46      7.69 o
  -2   2  12       87.18       62.92      8.08 o
  -1   2  12     1932.58     2028.04     37.48 o
   0   2  12     1108.03     1129.62     15.22 o
   1   2  12     1447.43     1530.24     73.08 o
   2   2  12      110.44      114.73      9.07 o
   3   2  12     2837.24     3003.73     36.34 o
  -5   3  12      597.82      549.04     16.11 o
  -4   3  12      601.79      568.23     16.17 o
  -3   3  12        0.33        1.35      6.26 o
  -2   3  12     2312.36     2186.00     29.92 o
  -1   3  12      239.60      243.29      9.35 o
   0   3  12      412.47      438.49     21.11 o
   1   3  12      233.59      251.14      8.06 o
   2   3  12      336.20      316.82     13.04 o
  -4   4  12     1532.03     1489.84     25.39 o
  -3   4  12      393.68      387.03     14.08 o
  -2   4  12      163.56      159.04     10.10 o
  -1   4  12      120.11      132.21      6.69 o
   0   4  12       15.44       13.51      7.86 o
   1   4  12     4790.49     5162.49    211.08 o
  -5   0  13     1454.81     1411.09     25.09 o
  -4   0  13       78.53       81.71      8.38 o
  -3   0  13      705.29      657.54     16.80 o
  -2   0  13     2969.31     2974.06     34.79 o
  -1   0  13     1374.93     1350.69     16.35 o
   0   0  13      599.77      589.65     22.93 o
   1   0  13      464.23      470.73     36.77 o
   2   0  13      100.06      107.35      9.04 o
  -5   1  13       68.85       67.93     12.21 o
  -4   1  13       13.24       21.52      5.14 o
  -3   1  13       14.48        9.87      5.75 o
  -2   1  13       12.95        6.85      5.51 o
  -1   1  13      454.71      437.71     11.36 o
   0   1  13        4.80        7.64      3.62 o
   1   1  13      133.15      133.58      4.93 o
   2   1  13      699.00      679.45     12.51 o
  -5   2  13       65.27       66.87      8.61 o
  -4   2  13      574.85      513.52     16.48 o
  -3   2  13     4014.46     3978.58     42.29 o
  -2   2  13      153.03      147.88      9.97 o
  -1   2  13      754.37      730.87     17.15 o
   0   2  13     2363.86     2448.95     50.44 o
   1   2  13      657.16      659.43     37.64 o
  -4   3  13       29.64       23.98      8.16 o
  -3   3  13        2.49       -1.86      9.65 o
  -2   3  13       13.25       34.30      7.31 o
  -1   3  13      260.40      263.17      8.47 o
   0   3  13       65.95       69.79      5.97 o
  -3   0  14        4.14        6.88      7.15 o
  -2   0  14        9.50        4.29      7.21 o
  -1   0  14      314.37      288.63     13.75 o
   0   0  14      428.56      382.86     10.14 o
  -3   1  14       83.60       85.73      6.36 o
  -2   1  14      503.62      498.77     16.61 o
  -1   1  14       12.20        5.06      4.28 o
 
